# Supplementary material for: Identification of hub genes for the diagnosis and prognosis in triple negative breast cancer using transcriptome and differential methylation integration analysis
Source: J Cancer. 2025 Mar 3;16(6):2026–40. doi: 10.7150/jca.104472 (PMC11905416; doi:10.7150/jca.104472)
Supplement: Supplementary file 1 — Supplementary tables. [file jcav16p2026s1.zip]

Archive with 8 entries (8 files):
- Table S1.docx
- Table S2.xlsx
- Table S3.xlsx
- Table S4.docx
- Table S5.xlsx
- Table S6.docx
- Table S7.docx
- ~$Table S5.xlsx
