# Supplementary material for: Identification of hub genes for the diagnosis and prognosis in triple negative breast cancer using transcriptome and differential methylation integration analysis
Source: J Cancer. 2025 Mar 3;16(6):2026–40. doi: 10.7150/jca.104472 (PMC11905416; doi:10.7150/jca.104472)
Supplement: Supplementary file 1 — Supplementary tables. [file jcav16p2026s1.zip › Table S2.xlsx]

## Sheet: 差异表格 (1)
gene_name	log2FC	pvalue	regulation
GPAM	-4.08838	2.87782e-25	Down
ACVR1C	-3.94862	1.2693e-21	Down
FMOD	-2.61869	2.06873e-18	Down
PTGER3	-2.72795	8.93895e-18	Down
DTX1	-2.43744	8.96035e-18	Down
NNAT	-4.95098	3.90739e-17	Down
HCAR2	-3.17159	6.08301e-17	Down
KCNIP2	-3.61494	1.05167e-16	Down
GYG2	-3.67597	3.51233e-16	Down
ANGPTL8	-6.1026	1.36967e-15	Down
ALDH2	-3.28056	1.36967e-15	Down
RNF157	-2.278	1.36967e-15	Down
SPX	-4.94258	1.98564e-15	Down
MTARC1	-2.63954	7.3105e-15	Down
ANGPTL5	-5.51658	8.14484e-15	Down
SGCG	-5.98351	1.10166e-14	Down
ENSG00000260836	-26.448	3.66281e-14	Down
MRAP	-6.44533	2.56508e-13	Down
PCK1	-4.71801	5.59185e-13	Down
KLB	-3.62806	6.11633e-13	Down
MYZAP	-3.9082	7.06946e-13	Down
SLC14A2	-4.24584	8.74771e-13	Down
RASL10B	-2.78385	1.00967e-12	Down
CAT	-2.72362	1.58884e-12	Down
EPB42	-9.74517	1.6193e-12	Down
CRHBP	-3.27841	1.74162e-12	Down
MYOC	-5.80471	2.62411e-12	Down
LINCADL	-6.48815	3.12081e-12	Down
TRIM17	4.61154	4.05569e-12	Up
KCNA2	-3.10788	5.68735e-12	Down
GHR	-3.13322	6.00943e-12	Down
ACSM5	-3.3132	6.35226e-12	Down
LVRN	-5.05349	8.83124e-12	Down
MUC1	2.86017	8.83124e-12	Up
GSDMC	7.73336	1.21377e-11	Up
PRKAR2B	-3.81225	1.21377e-11	Down
PRXL2A	-2.12003	2.81295e-11	Down
HSD11B1	-3.47154	2.85141e-11	Down
ANTXR2	-1.97523	2.85141e-11	Down
ZNF106	-1.5858	3.26721e-11	Down
GPD1	-5.47811	3.31617e-11	Down
RHOXF1-AS1	-3.00668	3.9019e-11	Down
PNPLA2	-2.86021	4.09541e-11	Down
BICDL1	2.87755	4.25409e-11	Up
HSPB7	-4.58267	4.77419e-11	Down
AQP7B	-3.66287	4.82435e-11	Down
IGF1	-3.56156	8.03351e-11	Down
CEBPA	-3.3794	1.18362e-10	Down
GLYAT	-5.59718	1.43352e-10	Down
ENSG00000289299	-7.23112	1.55214e-10	Down
DPT	-4.35263	2.00532e-10	Down
CATSPERB	3.47869	2.00532e-10	Up
DMRT2	-2.61083	2.10003e-10	Down
RHPN1	2.19221	2.10003e-10	Up
AQP7P5	-4.18625	2.35921e-10	Down
AKR1C1	-4.06419	2.35921e-10	Down
PTENP1	-2.71258	2.43805e-10	Down
INAVA	4.27453	2.43805e-10	Up
TROAP	4.91626	2.43805e-10	Up
PRSS23-AS1	-3.9463	3.45896e-10	Down
G0S2	-5.03622	3.54392e-10	Down
THRSP	-4.90098	3.58859e-10	Down
MYO5B	2.7063	4.08433e-10	Up
KCNG1	4.04158	4.08433e-10	Up
CLDN9	4.70381	8.7783e-10	Up
PRELP	-2.44857	9.11024e-10	Down
PCOLCE2	-4.2312	9.77881e-10	Down
PPP1R1A	-5.1038	9.87836e-10	Down
ANGPTL2	-1.99264	1.01299e-09	Down
IGSF9	6.09299	1.02566e-09	Up
MMD	-2.79304	1.08233e-09	Down
RDH5	-4.46898	1.1856e-09	Down
CIDEC	-5.64245	1.37894e-09	Down
PROKR1	-4.00885	1.46862e-09	Down
GRHL2	4.67073	1.46862e-09	Up
LIPE	-4.76096	1.64152e-09	Down
PADI2	2.97347	1.79546e-09	Up
FGFBP2	-4.13428	1.84846e-09	Down
TMEM37	-3.95965	1.87642e-09	Down
MYMX	-5.06273	1.92988e-09	Down
SLC7A5	3.2099	1.99331e-09	Up
IL7R	2.13574	2.01986e-09	Up
PLIN4	-4.83142	2.01986e-09	Down
VDR	2.67692	2.07437e-09	Up
MYBL2	3.76319	2.43267e-09	Up
PLAAT5	-3.50293	2.49136e-09	Down
FFAR2	-3.18067	3.36873e-09	Down
LPL	-4.13108	3.72741e-09	Down
ESRP1	4.55027	3.81118e-09	Up
ST14	3.33335	4.28232e-09	Up
MT-TD	-1.55775	4.33381e-09	Down
BHMT2	-2.9499	4.53829e-09	Down
ENSG00000249007	8.74812	4.70401e-09	Up
KRT80	4.29597	5.40551e-09	Up
PLAAT3	-3.61796	5.59488e-09	Down
RAB11FIP4	2.26867	5.60211e-09	Up
LINC02104	-8.19296	6.01547e-09	Down
HOXC12	5.64884	6.06091e-09	Up
RECQL4	2.24738	6.4578e-09	Up
SGPP2	3.43076	6.8366e-09	Up
HOTAIR	3.39278	6.86225e-09	Up
CCDC69	-3.1845	6.90969e-09	Down
ELF3	4.73341	7.41641e-09	Up
TYRO3	-2.8051	8.48063e-09	Down
BTD	-1.61514	9.34609e-09	Down
ANO9	3.85318	9.52319e-09	Up
HJURP	5.11826	9.93596e-09	Up
PRSS22	4.21057	9.93596e-09	Up
ADRB1	-4.27033	1.04061e-08	Down
PID1	-2.20406	1.1049e-08	Down
ABCD2	-4.03627	1.13736e-08	Down
RTN4	-1.6069	1.17357e-08	Down
C14orf180	-6.04829	1.27226e-08	Down
WNT7B	5.63413	1.27226e-08	Up
TRPV6	5.25644	1.27226e-08	Up
LINC01230	-3.859	1.27226e-08	Down
UBE2C	4.27506	1.29511e-08	Up
NECTIN4	4.31972	1.38192e-08	Up
CD24	4.04059	1.45095e-08	Up
MICALL2	1.90016	1.54022e-08	Up
HSD11B1-AS1	-6.36121	1.69466e-08	Down
KRT6B	4.69516	1.69752e-08	Up
AADAC	-5.62865	1.86848e-08	Down
TERT	7.82497	1.89228e-08	Up
PYCR1	3.04405	1.92793e-08	Up
MKI67	4.10866	1.97884e-08	Up
RARRES2	-3.05784	2.02086e-08	Down
S100B	-4.48061	2.10403e-08	Down
PDE3B	-3.32536	2.2644e-08	Down
MPZL2	1.92463	2.28407e-08	Up
TWIST2	-2.06029	2.30381e-08	Down
FAM83H	2.8142	2.33207e-08	Up
PRAME	5.31546	2.34787e-08	Up
ENSG00000258572	-2.69865	2.35539e-08	Down
EVPL	3.85179	2.39857e-08	Up
HP	-4.20111	2.4274e-08	Down
HASPIN	4.3887	2.4685e-08	Up
TLN2	-1.76111	2.55695e-08	Down
PFKFB1	-3.77964	3.03739e-08	Down
SLC19A3	-3.52497	3.28722e-08	Down
SULT1A3	-2.38843	3.37229e-08	Down
LIPG	2.95823	3.67304e-08	Up
ALDOC	-2.69732	3.80231e-08	Down
CLEC4GP1	-8.1417	4.18265e-08	Down
ARHGAP39	2.05748	4.32728e-08	Up
SLCO1B7	19.8787	4.37425e-08	Up
TF	-3.25606	4.39296e-08	Down
KRT7-AS	5.00909	4.54831e-08	Up
ENSG00000289615	-6.3399	4.54917e-08	Down
LGALS12	-4.20161	4.94728e-08	Down
KRT23	4.90304	5.02338e-08	Up
CDC42BPG	3.55327	5.08613e-08	Up
AGMO	-4.04154	5.08613e-08	Down
LRP1B	-3.72798	5.08613e-08	Down
AQP7P4	-4.43665	5.31995e-08	Down
ENSG00000259347	-5.95341	5.59547e-08	Down
NAT8L	-4.20029	6.18612e-08	Down
MTURN	-2.55774	6.5667e-08	Down
LINC01484	-4.2084	6.5667e-08	Down
SLC7A10	-4.41413	6.81298e-08	Down
TRDN	-6.11011	7.09933e-08	Down
GLP2R	-3.9351	7.31574e-08	Down
KIF11	2.86634	7.36346e-08	Up
LINC01614	6.01994	8.30197e-08	Up
RBP4	-5.34032	8.62634e-08	Down
CPA4	1.93961	8.73349e-08	Up
HSD17B13	-3.04114	8.79043e-08	Down
HOXB-AS1	-2.60301	8.88519e-08	Down
CLMP	-2.10301	8.94522e-08	Down
ATP2C2-AS1	6.02677	9.53041e-08	Up
PLIN1	-5.07747	9.55161e-08	Down
ITGB1BP1	-1.9089	9.57699e-08	Down
ENSG00000279204	-3.10463	9.58452e-08	Down
SDC1	4.53998	9.71774e-08	Up
TMPRSS13	4.0417	9.86848e-08	Up
ETV6	1.40087	9.9242e-08	Up
ENSG00000261606	7.26992	1.10182e-07	Up
GEN1	1.86781	1.1257e-07	Up
GSC	-2.77632	1.17305e-07	Down
TFAP2A	4.50446	1.17565e-07	Up
IL18	1.6792	1.17565e-07	Up
C2orf72	7.39233	1.17565e-07	Up
MAOA	-3.88902	1.24167e-07	Down
LINC01778	-7.62598	1.34574e-07	Down
AOC3	-2.85247	1.34874e-07	Down
RETREG1	-1.88939	1.39192e-07	Down
ALDH1L1	-4.09547	1.45446e-07	Down
CXADR	5.04014	1.53825e-07	Up
CASZ1	2.10674	1.54403e-07	Up
PATJ	1.78006	1.54403e-07	Up
FNDC10	2.05127	1.59076e-07	Up
HORMAD1	4.20272	1.62999e-07	Up
NPHP3-ACAD11	8.80159	1.63186e-07	Up
PLXNA4	-2.76578	1.63418e-07	Down
IQGAP3	4.36049	1.69813e-07	Up
MLXIPL	-3.70023	1.75123e-07	Down
DEFB132	-4.96622	1.84124e-07	Down
ENSG00000235351	6.97072	1.87829e-07	Up
ENSG00000273333	8.18816	1.941e-07	Up
ENSG00000289965	-5.48359	1.941e-07	Down
PKMYT1	4.88819	1.97528e-07	Up
RRM2	3.27337	2.11152e-07	Up
GALNT3	2.84641	2.1203e-07	Up
SKA3	3.37396	2.15715e-07	Up
ADAM8	2.57045	2.32473e-07	Up
MMP7	3.25398	2.4903e-07	Up
ENSG00000230638	6.84365	2.59852e-07	Up
FFAR4	-2.89394	2.65279e-07	Down
RHPN1-AS1	3.12758	2.73653e-07	Up
PCDH9	-3.2024	2.90184e-07	Down
NMB	-3.78776	2.99506e-07	Down
EPDR1	-2.31743	3.22793e-07	Down
SAA1	-4.20699	3.22793e-07	Down
NCAPH	2.43643	3.24612e-07	Up
PDE7A	2.24417	3.61326e-07	Up
FZD4	-2.59056	3.77198e-07	Down
ILRUN-AS1	-2.76647	3.79931e-07	Down
RNPC3-DT	-8.06151	3.79931e-07	Down
CGN	4.24519	3.86248e-07	Up
LINC00484	-7.77394	3.99764e-07	Down
CARD14	3.77474	4.2398e-07	Up
GPBAR1	-2.82298	4.27419e-07	Down
CXCL13	4.18612	4.30139e-07	Up
DGAT2	-3.76294	4.6736e-07	Down
C1QTNF7	-3.79833	5.08383e-07	Down
ZNF710	1.64625	5.11082e-07	Up
EPCAM	3.7968	5.11082e-07	Up
TRHDE-AS1	-4.90681	5.60472e-07	Down
NUP210	4.0519	5.72191e-07	Up
PRSS8	4.52038	5.89987e-07	Up
WWC1	3.15281	6.38234e-07	Up
MYO16	-3.17176	6.59221e-07	Down
MGST3	-1.7649	6.6019e-07	Down
SYNE3	-1.82402	6.75219e-07	Down
ACO1	-2.1817	6.75219e-07	Down
PLIN5	-3.02184	6.75219e-07	Down
ECM2	-2.78895	6.76045e-07	Down
GSN	-3.02462	7.11759e-07	Down
RAB25	5.86676	7.13532e-07	Up
DCN	-2.30068	7.31802e-07	Down
SLC2A4	-3.71401	7.60091e-07	Down
RCAN3	1.44157	7.67615e-07	Up
TNFRSF19	1.45236	7.88088e-07	Up
KIF4A	4.34125	7.88088e-07	Up
FHL1	-3.57535	8.01546e-07	Down
RPL17-C18orf32	-12.5355	8.09915e-07	Down
TET3	2.42395	8.30012e-07	Up
ENSG00000273151	3.43713	8.4587e-07	Up
FRMD1	-3.80622	9.08286e-07	Down
ADAMDEC1	3.42623	9.38373e-07	Up
RELL2	2.86268	9.39094e-07	Up
LINC02202	-3.23581	9.85119e-07	Down
CIDEA	-5.6584	1.00137e-06	Down
ACSM2A	-5.9765	1.00559e-06	Down
PLEKHS1	4.08749	1.02774e-06	Up
SEMA3G	-2.15001	1.06299e-06	Down
ALAS2	-6.57579	1.09419e-06	Down
PPARG	-3.56811	1.09617e-06	Down
COPZ2	-2.7196	1.09617e-06	Down
VEGFB	-2.12499	1.10498e-06	Down
CARD9	2.27038	1.10638e-06	Up
KIF18B	5.31982	1.1768e-06	Up
BOK	-2.2868	1.1768e-06	Down
HADH	-1.88397	1.19658e-06	Down
LLGL2	2.48029	1.22257e-06	Up
PGA5	-4.13863	1.23826e-06	Down
WDPCP	-1.42253	1.24063e-06	Down
VTCN1	5.16498	1.29348e-06	Up
PECR	-2.53807	1.3031e-06	Down
MIAT	2.88578	1.3031e-06	Up
GAPT	2.26057	1.3031e-06	Up
HSDL2	-2.10694	1.30402e-06	Down
CDC20	3.17899	1.30402e-06	Up
ENSG00000274021	-2.98334	1.30779e-06	Down
SLAMF6	1.89408	1.3383e-06	Up
PSRC1	2.41831	1.37096e-06	Up
LINC00968	-3.58819	1.37096e-06	Down
CELSR2	1.92715	1.39273e-06	Up
ESRP2	4.84752	1.40296e-06	Up
PIGP	-1.42871	1.41129e-06	Down
LINC01977	5.40906	1.53655e-06	Up
IRX6	-3.15066	1.57827e-06	Down
HOOK1	3.83893	1.59178e-06	Up
RAP1GAP	4.33843	1.61278e-06	Up
TRAF3IP3	1.9465	1.64552e-06	Up
FOXM1	3.54964	1.76675e-06	Up
CAV2	-2.79998	1.78272e-06	Down
MGST1	-2.46407	1.78272e-06	Down
ACKR3	-2.16337	1.80837e-06	Down
CUTC	-1.39146	1.95375e-06	Down
IQANK1	4.80543	1.95887e-06	Up
TSPAN3	-1.95802	1.97476e-06	Down
AIFM2	-2.14332	2.03285e-06	Down
SLC38A1	2.21801	2.04418e-06	Up
SPTBN2	3.01415	2.04693e-06	Up
ST8SIA6-AS1	5.27572	2.12075e-06	Up
GALNT6	2.49623	2.12081e-06	Up
C11orf53	-7.87649	2.13337e-06	Down
UHRF1	3.71706	2.14209e-06	Up
ARRDC1	1.22277	2.14221e-06	Up
ACSS2	-1.40734	2.19749e-06	Down
IGSF3	2.51196	2.19826e-06	Up
CDH1	4.65785	2.22002e-06	Up
CFD	-5.2054	2.22002e-06	Down
CDCA7	3.29093	2.3107e-06	Up
AQP7P2	-5.59858	2.32911e-06	Down
CHRDL1	-3.45754	2.36456e-06	Down
SLC16A7	-2.62058	2.37266e-06	Down
HEPACAM	-5.03148	2.41792e-06	Down
HOGA1	-3.59822	2.51322e-06	Down
SERPINF1	-1.95914	2.59144e-06	Down
TMEM200B	-1.98803	2.59521e-06	Down
TTC9	1.76614	2.59932e-06	Up
ELF5	4.71582	2.62311e-06	Up
HPN	2.99194	2.62844e-06	Up
CDK18	1.95971	2.62844e-06	Up
E2F8	6.26603	2.67242e-06	Up
FAM13A	-1.43921	2.73058e-06	Down
GPT	-2.75356	2.73938e-06	Down
FAM83D	3.04669	2.73938e-06	Up
LAMP3	3.22283	2.7556e-06	Up
TMC2	-2.46861	2.78018e-06	Down
AAMDC	-2.4616	3.01285e-06	Down
ACAP1	1.17432	3.02493e-06	Up
GRAMD2A	3.55495	3.10976e-06	Up
LINC01697	-4.92625	3.19618e-06	Down
GABARAPL1	-1.4877	3.21443e-06	Down
SLC12A8	3.80916	3.24212e-06	Up
TENM3-AS1	-3.58703	3.32924e-06	Down
C10orf88B	7.86311	3.38304e-06	Up
IL17D	-1.80335	3.40282e-06	Down
ENSG00000276570	1.90945	3.43495e-06	Up
UPK3BL2	1.88246	3.45903e-06	Up
ENSG00000286322	-5.24893	3.48672e-06	Down
LEP	-5.27053	3.5507e-06	Down
LINC01985	-7.8376	3.57036e-06	Down
LYVE1	-3.06705	3.60063e-06	Down
SORBS1	-2.46558	3.80775e-06	Down
VTI1B	-1.44273	3.81825e-06	Down
AKR1C2	-4.17866	3.95846e-06	Down
PGA4	-4.79289	3.97573e-06	Down
CD36	-4.0025	3.99132e-06	Down
PALM	-2.81222	3.99132e-06	Down
RORC	3.05647	4.05869e-06	Up
GPX4	-2.52444	4.14656e-06	Down
AQP7P1	-3.23589	4.18324e-06	Down
LINC01133	-3.63432	4.22912e-06	Down
KIFC1	3.31804	4.32446e-06	Up
GPX3	-3.79382	4.40919e-06	Down
IGFBP6	-3.77797	4.58546e-06	Down
GALNT13	-2.88231	4.64568e-06	Down
SCARA5	-4.04683	4.65152e-06	Down
CD8A	1.85371	4.6623e-06	Up
BMS1P10	-2.32204	4.74674e-06	Down
TRHDE	-4.92056	4.77153e-06	Down
KLF15	-2.34906	4.79011e-06	Down
ENSG00000272482	-3.10417	4.79011e-06	Down
PRG4	-1.99636	4.80983e-06	Down
ADH1A	-4.31303	4.80983e-06	Down
ADM2	5.36417	4.92074e-06	Up
KRT7	3.48973	4.92074e-06	Up
TJP3	5.16554	5.09363e-06	Up
AP1M2	4.37394	5.15161e-06	Up
AGPAT2	-3.18117	5.27675e-06	Down
CDKN2C	-2.29061	5.33019e-06	Down
LHFPL5	5.50067	5.33998e-06	Up
LINGO4	7.48554	5.35658e-06	Up
LIPE-AS1	-3.68309	5.35658e-06	Down
LARGE2	6.37298	5.38448e-06	Up
TIMP4	-5.29935	5.57346e-06	Down
OVOL1	6.13363	5.58435e-06	Up
MICAL2	1.9103	5.6461e-06	Up
PARAL1	-7.03027	5.68527e-06	Down
NPR1	-2.92341	5.79856e-06	Down
CBLN1	-4.02282	5.80541e-06	Down
GNG2	-2.13338	5.89566e-06	Down
TK1	3.53916	5.91659e-06	Up
SDS	2.81976	5.97547e-06	Up
TNNC2	-3.56369	5.99375e-06	Down
TONSL	2.15137	6.1568e-06	Up
COL22A1	3.34349	6.17586e-06	Up
CD99L2	-1.5048	6.17586e-06	Down
SHROOM2	2.88987	6.28154e-06	Up
FBLN1	-1.69127	6.41869e-06	Down
CAV1	-2.8937	6.45401e-06	Down
IL17RB	3.29562	6.50351e-06	Up
TMEM63C	5.68536	6.72851e-06	Up
CEP55	3.94991	6.97127e-06	Up
LRP1	-1.31264	7.0321e-06	Down
FHIP1A	2.66449	7.0321e-06	Up
PLA2G4A	-1.99225	7.0321e-06	Down
VEGFD	-3.31848	7.07788e-06	Down
PNMA8B	-2.19429	7.11378e-06	Down
DDR2	-2.00111	7.22073e-06	Down
ITPK1	-1.7716	7.22073e-06	Down
EHD2	-1.8905	7.22073e-06	Down
ENSG00000290007	-3.38064	7.31735e-06	Down
SEMA3B	-1.7721	7.31735e-06	Down
LGALS1	-2.24124	7.31735e-06	Down
ENSG00000271239	-4.13839	7.55947e-06	Down
ENSG00000250654	-2.34061	7.74262e-06	Down
KCNK15	-2.14872	7.79661e-06	Down
HOXB7	-1.65159	7.79661e-06	Down
SLC22A15	2.08697	7.79661e-06	Up
ABHD15	-1.64416	8.10354e-06	Down
ORMDL3	-1.83738	8.48443e-06	Down
MMP11	4.38054	8.48443e-06	Up
CEBPA-DT	-2.0425	8.48443e-06	Down
MARCHF3	-1.4636	8.56964e-06	Down
ENSG00000224525	-6.37255	8.63586e-06	Down
CCDC107	-2.43974	8.84216e-06	Down
ENSG00000277737	-4.45488	8.89973e-06	Down
PTH1R	-3.05978	9.27572e-06	Down
PTPN7	2.19517	9.57804e-06	Up
F2RL2	5.73437	9.84342e-06	Up
FAH	-2.02141	9.93336e-06	Down
ENSG00000279561	3.50663	1.00106e-05	Up
GALNT15	-3.19196	1.00106e-05	Down
WDFY4	1.64412	1.00106e-05	Up
LHCGR	-3.88384	1.01009e-05	Down
MYL3	-2.5837	1.01207e-05	Down
ZCRB1	-1.0253	1.02539e-05	Down
QDPR	-1.97654	1.05146e-05	Down
ADIRF	-4.76495	1.08257e-05	Down
NEBL	1.9807	1.08823e-05	Up
PLXNB3	2.44034	1.08823e-05	Up
AQP7	-5.16226	1.12981e-05	Down
SPINT2	3.35229	1.14253e-05	Up
HOXB13	7.67412	1.15522e-05	Up
SNCG	-3.73323	1.16453e-05	Down
CHI3L1	2.52662	1.16453e-05	Up
SIGLEC10	2.43494	1.18279e-05	Up
EFNA3	2.17426	1.18279e-05	Up
ITIH5	-3.36149	1.20963e-05	Down
TYMS	3.45511	1.21137e-05	Up
AHNAK	-1.4184	1.22201e-05	Down
CLDN4	2.98489	1.24785e-05	Up
KLF4	-1.84238	1.27259e-05	Down
POLR2L	-2.35433	1.27259e-05	Down
PKD1L2	-1.89348	1.2753e-05	Down
LMO7	2.65412	1.29017e-05	Up
RBBP8NL	6.15043	1.30679e-05	Up
RTKN	1.47876	1.30829e-05	Up
RHOBTB3	-1.35474	1.32239e-05	Down
CCNF	1.93381	1.33597e-05	Up
SKA1	5.09287	1.34161e-05	Up
C8orf34	-2.60857	1.38087e-05	Down
GGT6	3.93702	1.38624e-05	Up
GJB2	3.44695	1.43179e-05	Up
PLPP7	-2.26603	1.45866e-05	Down
PPEF1	5.89497	1.49355e-05	Up
KIF20A	3.85037	1.5079e-05	Up
ENSG00000226622	-5.495	1.53817e-05	Down
LAMA4	-1.79383	1.5439e-05	Down
LRRN3	-2.36907	1.55725e-05	Down
URAD	-8.22939	1.55869e-05	Down
MME	-1.96417	1.5779e-05	Down
TRARG1	-5.36279	1.57919e-05	Down
CACNG4	5.14988	1.58658e-05	Up
RASAL3	1.46014	1.59734e-05	Up
RBPMS-AS1	-3.97269	1.59734e-05	Down
CNRIP1	-2.08908	1.61934e-05	Down
CLDN7	2.93765	1.61934e-05	Up
ENSG00000271662	5.93377	1.61934e-05	Up
DBF4	1.88037	1.62298e-05	Up
ECHDC3	-2.12995	1.62609e-05	Down
SEPTIN3	3.39563	1.64629e-05	Up
MELK	3.75214	1.6595e-05	Up
PDZK1IP1	2.72678	1.67441e-05	Up
COPRS	-1.86518	1.68357e-05	Down
ADIPOQ	-4.87538	1.697e-05	Down
SLC66A1L	-3.52944	1.697e-05	Down
TMEM120A	-0.955454	1.71231e-05	Not sig
DOP1B	1.69567	1.71231e-05	Up
SV2B	-2.38538	1.71731e-05	Down
KCNA3	1.56464	1.72292e-05	Up
KDF1	5.71328	1.72946e-05	Up
SLC29A4	-2.63906	1.79622e-05	Down
IFI30	2.62214	1.79622e-05	Up
PI16	-2.73713	1.86551e-05	Down
PKP3	3.06301	1.86618e-05	Up
LIPC	-4.13075	1.89803e-05	Down
TMC8	1.53088	1.91431e-05	Up
DEF6	1.95196	1.92552e-05	Up
CES1	-4.32044	1.92552e-05	Down
SAMD10	2.05052	1.92552e-05	Up
NPY5R	-3.71651	1.92743e-05	Down
BICDL2	4.33558	1.94722e-05	Up
HEBP2	-1.55383	1.98921e-05	Down
NOD2	3.19218	2.00261e-05	Up
DOCK11	-2.07682	2.00261e-05	Down
POLR3GL	-1.45112	2.00683e-05	Down
KLHDC7B	3.75956	2.0388e-05	Up
EFNB1	-1.22232	2.08235e-05	Down
BSPRY	4.18265	2.10362e-05	Up
OLFML1	-1.26468	2.11788e-05	Down
NAA40	1.73284	2.15175e-05	Up
CAMSAP3	4.10099	2.17321e-05	Up
TRIM46	2.84012	2.17465e-05	Up
PLAC9	-4.36087	2.2032e-05	Down
CALB2	-3.40486	2.2032e-05	Down
HGD	6.61172	2.21272e-05	Up
E2F7	4.84351	2.24807e-05	Up
STXBP6	-3.47406	2.24879e-05	Down
ENSG00000262160	6.03462	2.25074e-05	Up
CENPF	3.4484	2.25682e-05	Up
EIF4EBP2	-1.02795	2.25682e-05	Down
CD3E	1.94914	2.26017e-05	Up
TCF7	1.395	2.27627e-05	Up
AKR1C3	-2.82834	2.31534e-05	Down
FGF2	-1.26636	2.34778e-05	Down
NBPF19	10.9931	2.44372e-05	Up
ASIP	-4.54772	2.51998e-05	Down
PDCD6IPP2	-2.77846	2.52063e-05	Down
CCDC9B	1.98015	2.52568e-05	Up
SOD3	-3.02686	2.52568e-05	Down
LINC01612	-10.139	2.52568e-05	Down
SLC29A2	1.67217	2.53526e-05	Up
FCGR1A	2.90714	2.54468e-05	Up
RNASE1	-2.6219	2.60047e-05	Down
CES1P1	-5.14122	2.66499e-05	Down
NKD2	3.72134	2.66499e-05	Up
KLHDC8B	-1.71538	2.66499e-05	Down
AP1S3	3.68914	2.72819e-05	Up
ADRA1A	-4.42136	2.72911e-05	Down
LINC00484	-6.17481	2.74214e-05	Down
MIR34AHG	1.60273	2.74214e-05	Up
MGLL	-2.62117	2.75889e-05	Down
AKAP12	-2.1817	2.77346e-05	Down
STRA6	4.40262	2.77519e-05	Up
CPA1	-4.64581	2.82014e-05	Down
CLUL1	6.90354	2.83826e-05	Up
NEGR1	-2.02435	2.85966e-05	Down
KLRG2	4.38436	2.87421e-05	Up
SPINT1	3.27812	2.90786e-05	Up
ENSG00000174171	5.08041	2.9095e-05	Up
EPS8L2	2.37226	2.98835e-05	Up
RHNO1	1.5634	2.99778e-05	Up
CYBRD1	-1.70508	3.00921e-05	Down
MARVELD3	4.79174	3.00921e-05	Up
LINC00598	-2.32353	3.02039e-05	Down
ATP23	-1.63625	3.04025e-05	Down
XDH	3.06555	3.04403e-05	Up
PC	-1.79958	3.08992e-05	Down
TMEM125	5.32091	3.09207e-05	Up
GPR174	2.09849	3.13421e-05	Up
MEX3A	3.32402	3.13421e-05	Up
PKDCC	-2.28652	3.15785e-05	Down
F10	-3.31045	3.1666e-05	Down
ADAM28	1.76666	3.18033e-05	Up
ENSG00000259037	-7.51038	3.24365e-05	Down
LARP6	-1.64709	3.27611e-05	Down
C1orf116	4.49202	3.41346e-05	Up
GRB7	3.79389	3.46773e-05	Up
TNFRSF12A	1.7843	3.50638e-05	Up
TESMIN	2.7712	3.52255e-05	Up
SEL1L2	-7.49377	3.52621e-05	Down
KIF21B	1.73421	3.53446e-05	Up
CENPA	4.23602	3.58205e-05	Up
OR51E1	-1.82766	3.59119e-05	Down
DDR1	2.11461	3.6439e-05	Up
SLA2	2.58877	3.66506e-05	Up
GCNT1	1.52302	3.67394e-05	Up
ENSG00000258311	-1.66974	3.6974e-05	Down
ZNF683	3.08193	3.82705e-05	Up
SHROOM3	3.26709	3.86217e-05	Up
CKAP2L	3.73565	3.86217e-05	Up
MSX1	-2.51303	3.90201e-05	Down
RASD1	-2.65069	3.92655e-05	Down
NDUFC2-KCTD14	-2.06422	3.94523e-05	Down
USP43	4.57941	3.94523e-05	Up
ACADL	-4.12629	3.94523e-05	Down
GOLGA6L9	1.64988	3.98211e-05	Up
ENSG00000267653	-4.86241	3.98211e-05	Down
KIAA1522	1.96699	4.06356e-05	Up
CD248	-2.02428	4.06356e-05	Down
NEK2	3.64921	4.11201e-05	Up
TEF	-1.15786	4.11201e-05	Down
TNMD	-4.63328	4.15462e-05	Down
NALCN	2.33691	4.16547e-05	Up
ERCC6L	2.86598	4.21702e-05	Up
PTK7	2.70275	4.22281e-05	Up
CARMIL2	2.87631	4.29332e-05	Up
CDO1	-4.19057	4.35335e-05	Down
GBE1	-1.70475	4.35882e-05	Down
GALNT7	1.94344	4.43186e-05	Up
CKMT2	-2.75721	4.52245e-05	Down
GBP5	2.89573	4.55381e-05	Up
KIF23	3.17796	4.60727e-05	Up
EZH2	2.9054	4.61471e-05	Up
CERT1	-1.15754	4.62324e-05	Down
CDC25C	5.7093	4.69106e-05	Up
EXO1	3.8401	4.69717e-05	Up
COL7A1	2.9903	4.70239e-05	Up
SIRPG	5.80189	4.81095e-05	Up
FAM180B	-3.20582	4.83437e-05	Down
JDP2	-1.32867	4.83687e-05	Down
EPHA1	2.40174	4.83687e-05	Up
WDR62	2.67564	4.83687e-05	Up
ADRB2	-2.315	4.94899e-05	Down
ANLN	3.24623	5.00294e-05	Up
EPPK1	3.01422	5.00395e-05	Up
DAPP1	2.21783	5.06172e-05	Up
CLEC2D	1.75453	5.06329e-05	Up
CDCP1	2.87748	5.2925e-05	Up
ACOT1	-1.94011	5.34768e-05	Down
MFAP5	-2.57286	5.41756e-05	Down
TBX15	-1.90556	5.51874e-05	Down
RXRG	-3.68106	5.51874e-05	Down
LAD1	3.21146	5.66836e-05	Up
ZMYND15	1.52149	5.71573e-05	Up
ENSG00000226409	-7.44002	5.72731e-05	Down
DSP	2.41628	5.80283e-05	Up
TPX2	2.61427	5.81363e-05	Up
LMNB1	2.91105	5.87998e-05	Up
WNT11	-2.65156	5.88387e-05	Down
PALMD	-2.16401	5.88728e-05	Down
CD2	1.61927	5.93055e-05	Up
FSTL3	-2.30858	6.05113e-05	Down
MRPS33	-1.24217	6.08279e-05	Down
SEZ6L2	2.46464	6.12607e-05	Up
PABPC1L	2.98279	6.18292e-05	Up
GREP1	7.66448	6.2203e-05	Up
SLC9A7	2.19096	6.32103e-05	Up
SERINC1	-1.50857	6.3836e-05	Down
BMP8A	3.05	6.3836e-05	Up
DOCK5	2.22567	6.4319e-05	Up
GDF10	-3.45939	6.47341e-05	Down
KRT19	3.84742	6.74656e-05	Up
ZNF750	2.8636	6.74656e-05	Up
RN7SKP80	5.29175	6.7949e-05	Up
SRMS	4.48519	6.87984e-05	Up
CDKN2A	1.83992	6.87984e-05	Up
TTLL4	1.8741	6.88148e-05	Up
GNAI1	-2.04876	6.8841e-05	Down
CYP2A6	-5.13125	6.91598e-05	Down
KRT87P	6.66617	6.93677e-05	Up
IL12RB1	1.97153	6.97335e-05	Up
MARCKSL1	1.62664	7.03142e-05	Up
FILNC1	-6.3539	7.07797e-05	Down
ENSG00000289258	-4.97074	7.08529e-05	Down
GRK3	-1.89899	7.08529e-05	Down
NDN	-2.54926	7.16616e-05	Down
CELSR3	2.28775	7.17e-05	Up
HSPA12B	-2.06768	7.18948e-05	Down
ECHDC1	-1.3159	7.22288e-05	Down
CABP1	-2.3975	7.23144e-05	Down
LYRM1	-1.78902	7.23144e-05	Down
SHCBP1	2.73581	7.26489e-05	Up
SLCO5A1	6.3599	7.26747e-05	Up
IKBKE	1.70914	7.30965e-05	Up
PRR15L	4.75329	7.30965e-05	Up
TXNIP	-1.95905	7.30965e-05	Down
EIF2B3	-1.45714	7.32909e-05	Down
MTHFS	-1.22801	7.35263e-05	Down
SLC34A2	4.21868	7.44017e-05	Up
TMEM132A	2.89443	7.52054e-05	Up
LY75	1.40731	7.52444e-05	Up
DSC3	2.87078	7.54351e-05	Up
ITGAX	2.63027	7.54416e-05	Up
ROM1	-1.72814	7.62989e-05	Down
TNS1	-2.0684	7.63662e-05	Down
TMEM52B	7.02236	7.64731e-05	Up
ACAT1	-1.92599	7.68537e-05	Down
ZBTB47	-1.09329	7.78278e-05	Down
PROM2	3.45362	8.01092e-05	Up
DEPDC1	4.19551	8.04618e-05	Up
DENND1C	1.90264	8.05701e-05	Up
TTK	3.00466	8.11796e-05	Up
RNF43	3.65681	8.16035e-05	Up
LTB	1.76898	8.27307e-05	Up
ZSCAN2	-1.23629	8.35846e-05	Down
CD151	-1.32126	8.47734e-05	Down
ENSG00000287906	7.16143	8.48377e-05	Up
GOLT1A	5.92232	8.538e-05	Up
CALML3-AS1	2.05214	8.63274e-05	Up
FAM53B-AS1	-6.75951	8.76591e-05	Down
TFAP2C	3.58367	8.78849e-05	Up
TEDC2	2.46091	8.78849e-05	Up
CR2	6.759	8.81254e-05	Up
LINC01140	-2.17848	8.84062e-05	Down
ZNF587B	1.46911	8.85316e-05	Up
PSD4	2.53138	8.85316e-05	Up
COCH	-2.96763	8.85316e-05	Down
ITK	1.56169	8.85316e-05	Up
NRN1	-2.15588	8.85316e-05	Down
ABRACL	1.72906	8.93117e-05	Up
KIF1A	5.29516	8.96067e-05	Up
NBEAL2	1.74095	8.96067e-05	Up
ENTPD3-AS1	-1.92161	8.97716e-05	Down
STK26	1.5658	9.1089e-05	Up
LPAR5	2.3457	9.1089e-05	Up
TGIF1	1.34638	9.19601e-05	Up
WHRN	1.38784	9.20178e-05	Up
ENSG00000233030	5.27146	9.32419e-05	Up
HNRNPA1P21	7.22327	9.3751e-05	Up
TIGIT	3.51984	9.4117e-05	Up
SEMA4D	1.74217	9.41795e-05	Up
ENSG00000250934	-4.4225	9.48268e-05	Down
SYNE4	3.16981	9.48325e-05	Up
HBB	-4.59267	9.50707e-05	Down
SAA2	-3.31859	9.50711e-05	Down
P2RX5	4.13656	9.54477e-05	Up
IRF6	2.43452	9.54477e-05	Up
PVRIG	5.77593	9.54477e-05	Up
ENSG00000260249	5.25311	9.6275e-05	Up
C19orf12	-1.49985	9.79654e-05	Down
NUSAP1	4.06332	9.85685e-05	Up
HSPB8	-2.27125	9.90349e-05	Down
RNU6ATAC35P	-5.65594	9.92228e-05	Down
SUSD4	2.79635	0.000101549	Up
DDX11	2.39654	0.000103154	Up
ENSG00000280339	-2.92544	0.000106293	Down
ALDH4A1	-2.12619	0.000106293	Down
B4GALT1-AS1	-2.41345	0.000106778	Down
ACAA2	-1.88582	0.000107016	Down
P2RX6P	-6.43941	0.000108157	Down
INSYN2A	6.84125	0.000109742	Up
PCP2	6.8191	0.000111769	Up
BCL2L14	4.55012	0.000111902	Up
TMEM132C	-4.336	0.000113342	Down
ENSG00000286451	5.32369	0.000113441	Up
TRIM36	1.85734	0.000114939	Up
SBK1	5.16495	0.000117131	Up
GTSE1	4.39039	0.000117962	Up
JHY	-1.89966	0.000120334	Down
ST3GAL3	-1.16916	0.000121389	Down
CCDC3	-2.80791	0.000121389	Down
TOP2A	3.49143	0.000122879	Up
ACYP2	-1.61668	0.000122879	Down
TRAF5	1.54865	0.000124537	Up
ENSG00000276087	-5.34525	0.000125762	Down
CDK5R1	1.80929	0.000125762	Up
EDARADD	4.75494	0.000125847	Up
PROM1	3.71394	0.000126518	Up
CXCR4	1.73755	0.000127024	Up
XG	-2.37568	0.000128171	Down
ENSG00000267287	4.33922	0.00012863	Up
METTL7A	-1.79105	0.000129193	Down
PYGL	-2.576	0.000131727	Down
TNXA	-3.16178	0.000131727	Down
PSTPIP2	2.58643	0.000131796	Up
CRTAP	-1.69011	0.000133208	Down
CCDC14	1.62133	0.000133339	Up
ADORA2A	5.38807	0.000136171	Up
RBP7	-2.9408	0.000136528	Down
ENSG00000278982	5.35549	0.000137208	Up
OSBPL3	2.62394	0.000140172	Up
BANK1	-2.3812	0.000140819	Down
DHRS3	-1.9177	0.000140856	Down
UBE2D4	-1.18381	0.000143842	Down
HOXC13	3.50915	0.000143842	Up
FUT3	4.11343	0.000143842	Up
ERBB3	3.0445	0.000144809	Up
FSCN2	6.30009	0.000144809	Up
ENSG00000254024	5.84667	0.000144809	Up
FBN3	3.38292	0.00014525	Up
HELLPAR	-1.63057	0.000146443	Down
RRAGC-DT	-2.83877	0.000146724	Down
RASGRF1	5.16934	0.000147462	Up
LRRC15	2.85326	0.000147462	Up
ENSG00000250230	6.38679	0.000147548	Up
SLC52A1	3.94459	0.000148879	Up
HOXC10	2.22461	0.000148879	Up
SINHCAF	1.51756	0.000148879	Up
APOLD1	-2.23237	0.000149564	Down
COPG2IT1	-2.19885	0.000149744	Down
FBLN2	-1.47016	0.00015134	Down
UCN2	6.60648	0.000151529	Up
SOX9	2.10157	0.000152401	Up
GPC3	-3.52673	0.000154755	Down
ALDH1A1	-2.37911	0.000157432	Down
TUBBP5	4.57487	0.000157794	Up
RBPMS2	-1.96787	0.0001606	Down
MAPK13	1.82467	0.0001606	Up
HSPB6	-3.91514	0.0001606	Down
LINC00632	-3.19647	0.000161661	Down
FGF14-AS2	-2.76223	0.000161884	Down
HELLS	3.46222	0.000162086	Up
ENSG00000279203	5.8248	0.000162086	Up
GZMK	1.74817	0.00016262	Up
HMGA1	1.69535	0.000165785	Up
CARD11	2.44395	0.000165785	Up
OSCP1	-1.28418	0.000167134	Down
PARVA	-1.06088	0.000167605	Down
CILP2	3.28188	0.000168796	Up
KRT222	-3.94218	0.000168796	Down
PLXNB2	0.946524	0.000170185	Not sig
CCNB2	2.48352	0.000170185	Up
ADGRE2	2.32768	0.000171311	Up
CDC45	4.21619	0.000172654	Up
LEF1	2.74077	0.000174985	Up
ACSM2B	-6.35761	0.000176034	Down
CDC7	2.41696	0.000177234	Up
ENSG00000275645	-1.89425	0.000178376	Down
COA8	-1.16791	0.000178376	Down
TPST2	-1.45837	0.000179658	Down
ENSG00000215237	-7.03033	0.00018102	Down
SLC4A7	1.69478	0.000182176	Up
CLEC3B	-4.16078	0.000183171	Down
CLDN3	3.98499	0.00018382	Up
FAM111B	4.38927	0.000184198	Up
LINC01625	-4.16432	0.000185147	Down
PGBD5	2.29253	0.000190773	Up
SLC16A6P1	4.52187	0.000191723	Up
SEC62	-1.09706	0.000192346	Down
SH3BP1	2.07057	0.000193571	Up
DGKA	1.48509	0.000194065	Up
MESP1	-3.12948	0.000194693	Down
SLC4A4	-2.61051	0.000195609	Down
ERP27	3.13041	0.000197004	Up
EPHA10	4.03795	0.000197756	Up
PDE11A	-2.57008	0.000197787	Down
SFMBT1	1.02179	0.000199071	Up
GCAWKR	2.74302	0.000199071	Up
GPR146	-2.42335	0.000203072	Down
RPL26P19	-2.37399	0.000203648	Down
GNG11	-2.59552	0.000204635	Down
SYCE1	-3.41022	0.000204897	Down
SCNN1A	2.33893	0.000207112	Up
ADGRA2	-1.27709	0.000207112	Down
TMEM184A	4.59455	0.000207112	Up
LINC02806	5.56941	0.000208442	Up
RPS6KA1	1.93419	0.000209532	Up
ILDR1	3.33907	0.000209998	Up
MARCHF2	-1.65031	0.000214027	Down
LPP-AS2	-1.09058	0.000215687	Down
AARD	3.94686	0.000215687	Up
RHPN2	2.45613	0.000216814	Up
NDC80	2.73203	0.00021729	Up
GPR42	-3.33295	0.000217383	Down
GPATCH11	-1.46624	0.000217383	Down
GALNT8	-2.81992	0.000218269	Down
ZNF562	0.988532	0.000218538	Not sig
EPN3	4.12671	0.000219299	Up
ENSG00000213939	9.19322	0.000219299	Up
ENSG00000286070	4.72493	0.000219782	Up
PDP2	-1.54391	0.00022016	Down
SOX12	1.20314	0.00022016	Up
ZNF789	1.07824	0.00022016	Up
MYEOV	-2.1608	0.000221054	Down
RPL23AP42	-1.99967	0.000226329	Down
PGA3	-4.75114	0.000226667	Down
TK2	-1.36649	0.000229705	Down
ADH1B	-4.91545	0.000231294	Down
RUBCNL	2.00633	0.00023152	Up
ENSG00000289088	-3.33568	0.000232126	Down
GPC6	-1.97955	0.000233462	Down
ZRANB1	-1.09424	0.000233594	Down
MASP1	-3.06432	0.00023535	Down
PRRG4	1.95616	0.00023962	Up
ZYG11A	5.36348	0.000240035	Up
CDCA3	3.14084	0.000241735	Up
CD53	1.60145	0.000241807	Up
FBLN5	-1.28964	0.000241807	Down
RRAS	-2.31146	0.000241807	Down
ITGA7	-2.68511	0.000243361	Down
ENSG00000268416	5.64278	0.000243361	Up
ACOT2	-1.9199	0.000244274	Down
SRC	1.22983	0.000245816	Up
C22orf39	-1.39627	0.000246866	Down
CD101	1.87266	0.000247224	Up
BUB1	3.7171	0.000250031	Up
HCAR3	-2.44901	0.000251772	Down
STXBP1	-1.29222	0.000252381	Down
RCC2	1.54168	0.000252421	Up
CA3	-2.57813	0.000252864	Down
ENSG00000285854	-4.44439	0.000252864	Down
SPTBN1	-1.68728	0.000255499	Down
GIMAP1	-1.91504	0.000260052	Down
TACSTD2	2.92179	0.000262825	Up
BEND3	2.06508	0.000263033	Up
AQP7P3	-3.32237	0.000269128	Down
TSEN54	1.31391	0.000276755	Up
LMO3	-2.5826	0.000278195	Down
SMIM3	-1.59483	0.00027939	Down
C1QTNF7-AS1	-4.14737	0.000281286	Down
CDCA2	2.83922	0.000281748	Up
SYT12	2.50032	0.000281748	Up
TM7SF2	-2.40411	0.000283213	Down
CYP3A4	-8.32057	0.000286398	Down
ENSG00000277534	2.60501	0.000286937	Up
DDIAS	2.78508	0.000286937	Up
FAM228A	-3.91548	0.000288033	Down
CXCL10	3.0985	0.000289182	Up
SH3BP5	-1.41252	0.000289338	Down
MAPK10	-2.56188	0.000296082	Down
ENSG00000289592	-6.58338	0.000299041	Down
CAMK1	-2.34761	0.000299041	Down
ANG	-2.1523	0.000299041	Down
GPLD1	-2.11984	0.000300651	Down
SNHG4	3.13222	0.000301042	Up
ENSG00000286649	-4.45731	0.000303369	Down
DOK3	2.34068	0.000305818	Up
ARHGAP8	3.92863	0.000308242	Up
CXCL9	2.77539	0.000313906	Up
H2BC20P	2.63095	0.000314971	Up
ENSG00000286039	-1.88886	0.000316593	Down
ENSG00000289438	-4.3368	0.000319636	Down
KNTC1	2.03407	0.000319725	Up
MCOLN2	2.79673	0.000322944	Up
ENSG00000182021	-2.95512	0.000326966	Down
ENSG00000260711	2.40979	0.000326966	Up
SFN	2.72064	0.000326966	Up
EME2	1.66258	0.000329222	Up
CDC42EP2	-2.07748	0.000330107	Down
ACADS	-2.08817	0.000331452	Down
CFAP300	-1.95051	0.000331814	Down
ENSG00000265690	2.36829	0.000337839	Up
MST1R	2.60107	0.000337961	Up
ITGAD	4.66355	0.000344801	Up
AFAP1L1	-1.3352	0.000345294	Down
SNN	-1.28629	0.000348051	Down
RNASE4	-2.72847	0.000348128	Down
GIMAP6	-1.41562	0.000348328	Down
SLC4A11	3.10185	0.000349117	Up
EBF1	-2.48989	0.000349117	Down
HSPB2	-2.47186	0.000349299	Down
CARMIL3	1.62291	0.000349299	Up
GABRP	3.38356	0.00035069	Up
BAALC	-2.52715	0.000351687	Down
NPR2	-1.22105	0.000354262	Down
ENSG00000213144	-2.85119	0.000354262	Down
AOC4P	-1.75111	0.000359759	Down
GLB1L2	2.00047	0.000361647	Up
BNIP3P11	7.36082	0.000365227	Up
GYPC	-2.21953	0.000365991	Down
TMPRSS2	3.9862	0.000366483	Up
ADH5	-1.07718	0.00036675	Down
ERMN	3.60375	0.000368093	Up
RUFY4	4.85214	0.000371115	Up
ENSG00000240219	4.39411	0.000373919	Up
ATP13A5	4.46744	0.000373919	Up
ENSG00000287252	3.16486	0.000374253	Up
ENSG00000255240	3.51932	0.000375152	Up
FAM200B	-1.11574	0.000375967	Down
CYP4B1	-2.80988	0.000379393	Down
GOLGA8B	1.5137	0.000383285	Up
TMPRSS3	3.52229	0.000387071	Up
LMX1A	-4.37728	0.000388876	Down
ODF3L1	-1.63474	0.000392725	Down
ZNF827	1.03596	0.000393638	Up
CYP2J2	4.44254	0.000395795	Up
TTYH3	2.04968	0.00039706	Up
H2AC8	4.6627	0.000397386	Up
TNXB	-3.01683	0.000397968	Down
PIN1	-1.17479	0.000399539	Down
NFU1	-1.56769	0.000402086	Down
ENSG00000231628	6.53614	0.000403468	Up
CCL15-CCL14	-3.61301	0.000405441	Down
FSD1	6.59842	0.000409169	Up
ZWINT	2.71234	0.000409345	Up
DUX4L50	2.55262	0.000415518	Up
AGTR1	-2.83271	0.000416009	Down
DNAH9	-2.41637	0.000416009	Down
CD5	3.06038	0.000420549	Up
FMC1	-1.93898	0.000422194	Down
PRAL	5.44236	0.000423316	Up
CELSR1	2.18685	0.000425384	Up
GOLGA2P5	2.35387	0.000426085	Up
SNX21	-1.81313	0.000427197	Down
CBWD3	1.18115	0.000427197	Up
GJB6	5.09479	0.000427197	Up
GGT3P	6.31541	0.000430121	Up
ENSG00000269693	-13.4074	0.000430121	Down
EDN2	6.45016	0.000430121	Up
RUNX1	1.96222	0.000432539	Up
CNDP1	6.50232	0.000434927	Up
LIMK1	1.98936	0.000437204	Up
UBQLN1-AS1	-1.41836	0.000437311	Down
COBL	1.49588	0.000440384	Up
CPNE4	-4.83673	0.000446602	Down
ENSG00000287988	-3.95503	0.000446602	Down
ENSG00000230551	1.24784	0.000447125	Up
CCDC85A	-2.4578	0.000447356	Down
SSPN	-1.25741	0.000448166	Down
VANGL2	2.60701	0.000450562	Up
ENSG00000280119	5.09603	0.000450562	Up
KIF2C	3.28524	0.000450562	Up
ENSG00000286739	-6.40313	0.000450562	Down
NECTIN1	1.29933	0.000450562	Up
AKNAD1	-5.28848	0.000459101	Down
TBC1D3D	2.52945	0.000459205	Up
JARID2	1.15125	0.00046525	Up
DSEL	-2.11627	0.000465465	Down
ENSG00000217648	-1.71926	0.000465465	Down
BRSK1	2.25425	0.000467864	Up
AVPR2	-3.50195	0.000473018	Down
ENSG00000272825	5.04031	0.000473211	Up
RHOQ	-1.53326	0.000473211	Down
CNTFR	-4.02891	0.000475202	Down
KLHDC8A	3.73102	0.000479914	Up
BIRC5	3.11702	0.000479914	Up
SEC61A2	2.15232	0.000481166	Up
PSME4	1.26594	0.000482903	Up
CLDN1	2.80549	0.000483158	Up
TGFBR2	-1.5498	0.000487383	Down
PDK4	-2.96228	0.000487383	Down
POU2F3	4.03086	0.000489962	Up
AIG1	-1.24526	0.000492645	Down
ANK3	1.61664	0.000500045	Up
ASPHD1	3.77863	0.000500645	Up
PLCH2	2.96254	0.000503366	Up
ENSG00000248206	-5.94164	0.000504593	Down
TLCD2	-2.23658	0.000509288	Down
LIG1	1.93489	0.000509288	Up
IL4I1	2.46487	0.000511012	Up
SGCB	-1.48806	0.00051764	Down
COL6A4P2	4.10203	0.000518542	Up
CPNE5	1.21753	0.000518598	Up
MESTIT1	-2.64608	0.000521669	Down
SGIP1	1.65585	0.000525019	Up
ENSG00000235609	-1.62301	0.00052943	Down
UST	-1.16016	0.000531333	Down
GOLPH3-DT	-1.3891	0.000533932	Down
HOMER2	1.44341	0.000536475	Up
MMP28	-3.12088	0.000536475	Down
ITGB6	3.4662	0.000537484	Up
ETFB	-2.38221	0.000537952	Down
S100A4	-2.26872	0.000541395	Down
CBWD6	1.10995	0.000541395	Up
FYB1	1.77054	0.000541395	Up
LINC02993	-5.71832	0.000541395	Down
TENM3	-1.39412	0.000544157	Down
CCR7	1.66187	0.00054608	Up
WBP1L	-0.933244	0.000547123	Not sig
C16orf95	-1.68491	0.000550098	Down
ENSG00000287595	5.14741	0.000559517	Up
VIT	-3.07976	0.000563872	Down
PDZRN4	-3.24677	0.000564328	Down
CAPN13	3.15599	0.000564446	Up
HMMR	3.60332	0.000564446	Up
GPIHBP1	-3.40179	0.000565527	Down
ENSG00000288605	4.76196	0.000567464	Up
ENSG00000284906	2.90605	0.000567464	Up
NXNL1	-4.52775	0.000569681	Down
FCRLA	5.6233	0.000573339	Up
PLCL2	-1.65077	0.000573339	Down
ARHGAP11A	2.22538	0.000574592	Up
MDFIC	-1.04451	0.000574986	Down
RETSAT	-2.08462	0.000574986	Down
SPTBN5	2.36157	0.000578906	Up
PLK1	2.64549	0.000580024	Up
ARHGEF38	4.37847	0.000582	Up
CNKSR1	3.16509	0.000582	Up
MAP4K3-DT	-1.39272	0.000582355	Down
ENSG00000230650	5.89226	0.00059035	Up
DNAJC27-AS1	-1.53905	0.000594487	Down
PDE9A-AS1	-4.63972	0.000595602	Down
CXCR6	2.182	0.000595602	Up
RPL35P1	-2.3155	0.000597775	Down
CD34	-1.98568	0.000598661	Down
PTPRJ	1.16838	0.000599737	Up
ENSG00000261324	1.8777	0.000600516	Up
EPHB3	2.09759	0.000600749	Up
HOXC11	4.7433	0.000601438	Up
ABHD11	1.76656	0.000607208	Up
TM4SF19-DYNLT2B	5.85464	0.000608244	Up
DHDDS	-1.39297	0.000610793	Down
DDAH1	1.07714	0.000611692	Up
VAMP3	-1.25639	0.000616953	Down
FFAR3	-4.03215	0.000617851	Down
WFIKKN2	-5.05204	0.000626198	Down
SOX5	-2.33113	0.000628713	Down
PODN	-1.82311	0.000628713	Down
ESYT3	3.17872	0.000638669	Up
ENSG00000268204	6.1249	0.000639974	Up
LINC02587	-3.38402	0.000640717	Down
CEP112	-1.33082	0.000641004	Down
ENSG00000271500	-5.49577	0.000646936	Down
LINC02894	4.48231	0.000649401	Up
CCDC78	1.92411	0.000653112	Up
ST6GALNAC6	-2.1619	0.000653872	Down
MAP1LC3C	-2.96993	0.000656237	Down
NIPAL1	2.94735	0.000663044	Up
CSTA	-2.86827	0.000663841	Down
CD37	1.51445	0.000673208	Up
RAD54L	3.73846	0.000691432	Up
SHANK2	2.52885	0.000691927	Up
ENSG00000286431	1.8312	0.000697246	Up
KIAA0753	0.87187	0.000701943	Not sig
BARD1	1.79453	0.000707628	Up
CD99	-1.41101	0.000707628	Down
ENSG00000289635	7.06985	0.0007121	Up
ULK4	-1.3747	0.000712677	Down
SLC14A1	-1.809	0.000714724	Down
NT5DC4	6.76648	0.000716016	Up
RAB40A	1.62797	0.000716016	Up
PCLAF	3.00607	0.000718381	Up
MICOS10	-1.37552	0.000726851	Down
RASEF	3.98903	0.000727521	Up
FAXDC2	-1.96283	0.00073086	Down
PAICS	1.10572	0.00073086	Up
ENSG00000285973	5.37129	0.000732153	Up
IGHV1-69D	4.49397	0.000738859	Up
PLXNB1	1.32128	0.000740428	Up
CCSAP	1.61012	0.000745224	Up
INSYN1	-2.18048	0.000747774	Down
C4orf19	-2.45126	0.000747774	Down
ENSG00000287051	4.16856	0.000748619	Up
ENSG00000279182	5.73344	0.000748619	Up
DNAJC22	4.24869	0.000751608	Up
CACNA1I	3.56917	0.000751608	Up
SHISA9	2.80431	0.000752828	Up
CD24P4	7.66058	0.000753249	Up
CXCL16	1.29954	0.000759588	Up
CD320	-1.94038	0.000760185	Down
ENSG00000288930	-3.71708	0.000762934	Down
STARD4	1.65472	0.000763402	Up
TRBV20-1	3.93086	0.000763402	Up
GRHL1	2.58407	0.000763402	Up
ENSG00000289515	-2.63498	0.000763402	Down
HAND2	-2.01911	0.000763927	Down
PLA2G2A	-3.20921	0.000777013	Down
TRBV5-1	6.5278	0.000778771	Up
OVOL2	4.22437	0.000781706	Up
ANKRD35	-2.03828	0.000785622	Down
CD164L2	3.04936	0.000787259	Up
PLS1	2.42631	0.000787491	Up
MEST	-1.60819	0.000787491	Down
COX14	-1.82192	0.000788356	Down
PACC1	1.42932	0.0007937	Up
ASF1B	3.22817	0.000799635	Up
PRDM15	1.41453	0.00080113	Up
ENSG00000282416	2.08036	0.000804186	Up
DOT1L	1.1815	0.000805791	Up
MFAP4	-2.05764	0.00080914	Down
MAP3K9	2.82085	0.00080914	Up
CXCR2P1	4.01996	0.00081141	Up
FANCD2	2.29877	0.00081141	Up
ABHD14A	-1.81196	0.000812555	Down
CAVIN1	-1.95831	0.000812555	Down
ENSG00000288012	-3.15689	0.000814216	Down
SLX1A-SULT1A3	2.37941	0.000814286	Up
B4GALNT1	1.39356	0.000814286	Up
PRR34-AS1	-2.67848	0.000814286	Down
ZNF695	3.73162	0.000822182	Up
CYB5R3	-1.32963	0.000822182	Down
PLPP1	-2.05653	0.000825629	Down
CRYAB	-2.56968	0.00083016	Down
C1orf210	3.66479	0.000830409	Up
GOLGA2P10	1.32951	0.000830832	Up
LNCBRM	-5.01351	0.000831896	Down
STBD1	-2.63024	0.000831896	Down
CYLD-AS1	6.30349	0.000836581	Up
ADAMTS5	-2.04761	0.000836581	Down
ENSG00000180211	-2.66315	0.000837062	Down
ITGAL	1.72376	0.000837365	Up
METTL5	-0.863954	0.000844259	Not sig
RPL23AP82	-1.16546	0.000847249	Down
ENSG00000245025	-1.18693	0.000852586	Down
CDON	-1.18298	0.000852586	Down
ARNILA	2.99225	0.000852586	Up
ENSG00000238246	4.1662	0.000855039	Up
LIME1	1.88994	0.000855623	Up
ENSG00000272141	3.45444	0.00085605	Up
GRIN1	4.18969	0.00085605	Up
SCN4A	-2.48887	0.000856508	Down
HTRA3	-1.87361	0.000856873	Down
SELENOI	1.63472	0.000860781	Up
SDR42E1	2.45904	0.000863364	Up
ENSG00000253369	3.98214	0.000863852	Up
PCDHA4	2.87283	0.000863852	Up
VKORC1L1	-1.83093	0.000872591	Down
PPFIA4	3.75853	0.000874417	Up
POU2AF1	3.04587	0.000875134	Up
SEMA5B	1.3891	0.000876046	Up
MT1A	-2.92479	0.00087792	Down
PAK4	1.18804	0.000879126	Up
PDGFRL	-1.70361	0.000879513	Down
PLVAP	-1.39077	0.000879513	Down
FCGR3A	2.21658	0.000884221	Up
LINC02240	-4.79559	0.000884967	Down
IGKV3D-20	5.96642	0.000888415	Up
SIPA1L3	1.90035	0.000888415	Up
KCNC3	2.69546	0.000889853	Up
SLC45A4	1.15004	0.000890441	Up
ENSG00000250770	6.00688	0.000899596	Up
LRRC56	3.45426	0.000899596	Up
ADCYAP1R1	-3.12464	0.00090046	Down
CACNA2D1	-1.77472	0.000906175	Down
SCML4	2.378	0.000906861	Up
SPIN4	2.0392	0.000908202	Up
ECHS1	-1.5823	0.000916606	Down
FABP5P7	-2.23686	0.000916606	Down
TPPP3	-2.80382	0.000916606	Down
CLEC7A	2.34457	0.000916971	Up
WDR97	1.60473	0.000918052	Up
CCBE1	-1.74841	0.000925255	Down
INPP5D	1.0014	0.000928871	Up
KCNK1	2.02671	0.000941373	Up
EPS8L1	2.87588	0.000944709	Up
NCEH1	1.50069	0.000948289	Up
ACACB	-2.31376	0.00095266	Down
SAPCD2	2.79211	0.000953645	Up
MMP24OS	-1.71716	0.000954195	Down
CCDC80	-2.07444	0.000959657	Down
STXBP2	1.76868	0.000960172	Up
NTAN1	-1.22103	0.000960172	Down
CHDH	2.3217	0.00096505	Up
ENSG00000289346	4.38553	0.00096549	Up
JADE3	1.82314	0.000969507	Up
PNLIPRP3	-6.64002	0.000973108	Down
CDS1	1.97566	0.00097404	Up
ENSG00000279382	4.26795	0.000974588	Up
PRADC1	-1.64761	0.000975183	Down
KCNK15-AS1	-5.08494	0.000975498	Down
LINC02804	5.11105	0.000978238	Up
SUCLG1	-1.42056	0.000979725	Down
GPR63	4.36688	0.000980063	Up
SLC37A1	1.31186	0.000981909	Up
FLVCR1	2.06147	0.000986687	Up
XPNPEP2	-2.16477	0.000989571	Down
SCCPDH	-0.934354	0.000989571	Not sig
FANCI	1.67774	0.000995063	Up
CPM	-1.7678	0.000999044	Down
PASK	2.1514	0.00100103	Up
LINC01018	4.97672	0.00100276	Up
TNF	2.37513	0.00100323	Up
CYB5D2	-1.46	0.00100323	Down
LEPR	-1.32461	0.0010074	Down
LINC01497	-7.40046	0.00101192	Down
MS4A1	3.33299	0.00101198	Up
NKAPL	-2.98472	0.00101868	Down
COX4I2	-3.06751	0.00101868	Down
CEP126	-1.90739	0.00101984	Down
FABP5	-2.11682	0.00102347	Down
KRTCAP3	2.81012	0.00103139	Up
PLPP2	2.29681	0.00103205	Up
ENSG00000243018	-6.61093	0.00103802	Down
ZKSCAN2-DT	1.69871	0.00103823	Up
CTSG	-3.30339	0.00103837	Down
TIFAB	4.60569	0.0010459	Up
CCNO	4.50675	0.00105013	Up
ATP5PF	-1.54574	0.00105013	Down
PPP1R36	-2.90736	0.00105031	Down
IMPDH1P5	6.31699	0.00105031	Up
ENSG00000266968	-3.93346	0.00105487	Down
AOX1	-2.12642	0.0010549	Down
SAMD12-AS1	6.23265	0.0010616	Up
IKZF3	1.59717	0.00106521	Up
IL1RN	1.70268	0.00106888	Up
KCNA4	-5.61021	0.00107339	Down
ZNF10	1.47865	0.00108543	Up
CKS2	2.14335	0.00108543	Up
RILP	-2.09823	0.00108648	Down
SEMA4B	1.40706	0.00109021	Up
CRISP3	7.27997	0.00109746	Up
TACC3	1.61923	0.0010988	Up
PMEPA1	-1.41848	0.0010988	Down
RASAL1	5.55486	0.0010988	Up
TOMM20P4	-2.15078	0.00110624	Down
PPM1J	1.9326	0.00111135	Up
PVT1	2.11661	0.00111503	Up
LINC02762	-1.91574	0.00112342	Down
RAB11FIP1	1.32401	0.00112623	Up
FABP4	-4.93485	0.00112623	Down
DBH	5.56195	0.00112961	Up
ENSG00000273471	-6.87924	0.00113407	Down
N4BP2L2-IT2	2.1417	0.00113453	Up
COL10A1	3.77016	0.00113453	Up
CYSTM1	-1.6409	0.00113453	Down
ENSG00000273711	6.69013	0.0011352	Up
SLAMF8	4.28703	0.00113579	Up
PRRT4	-4.46169	0.00113905	Down
RAB15	1.94973	0.00113905	Up
CTLA4	3.66099	0.00113927	Up
LINC01948	2.45006	0.00114431	Up
TBC1D8	1.27751	0.00114641	Up
H4C11	-3.73107	0.00114652	Down
PF4	-6.39788	0.00114652	Down
SLC9A9	-1.42295	0.00114652	Down
FGD6	1.48017	0.00114811	Up
ENSG00000253177	-4.31933	0.00115521	Down
SH3D19	-1.38498	0.00116068	Down
GPR19	6.52094	0.0011628	Up
TMTC1	-2.08761	0.001163	Down
MBOAT2	1.72298	0.001163	Up
SOX17	-2.5791	0.00116953	Down
NATD1	-1.6654	0.00116953	Down
HDAC4-AS1	-3.46914	0.00118385	Down
VIM	-1.92922	0.00118935	Down
RGS22	-2.36856	0.00119312	Down
NFASC	1.41898	0.00119498	Up
ANXA5	-0.976985	0.00119653	Not sig
ESPL1	3.86582	0.00121769	Up
SEC11A	-0.921638	0.00121807	Not sig
ENSG00000287566	6.40721	0.00122361	Up
PIM2	1.45711	0.00122882	Up
CCNDBP1	-1.3917	0.00122882	Down
LRRN4CL	-3.3075	0.0012313	Down
ENSG00000272831	-1.842	0.00123453	Down
CRABP2	1.79206	0.00123559	Up
EVA1A	2.28853	0.00124133	Up
BRCA2	2.29691	0.00124244	Up
ELF3-AS1	2.579	0.00124403	Up
SLC7A1	1.65636	0.00124403	Up
PM20D1	-2.35194	0.0012492	Down
ANKRD53	-1.76496	0.0012492	Down
GTF3C2-AS2	1.72548	0.00126325	Up
TPD52	2.67233	0.00127068	Up
ENSG00000227719	1.82967	0.00127068	Up
ENSG00000256916	4.6835	0.00127071	Up
ENSG00000244491	-2.73752	0.00127071	Down
ENSG00000279168	-2.07762	0.00128371	Down
SMARCA4	0.97043	0.00128436	Not sig
IGSF8	0.846101	0.00129736	Not sig
ENSG00000258603	-2.88349	0.00130074	Down
ENSG00000280063	3.02316	0.00130158	Up
CSPG4P10	2.24126	0.00130816	Up
ENSG00000237813	-5.20576	0.00131591	Down
SP5	-4.01313	0.00132719	Down
LINC02635	5.83885	0.0013305	Up
SLC1A7	-2.10049	0.00133091	Down
CD22	1.98015	0.00133091	Up
SLC4A1	-7.66264	0.00133091	Down
PLEKHF1	-1.09944	0.00133253	Down
LYPD3	2.83708	0.00133852	Up
EPAS1	-1.30785	0.00133944	Down
UGP2	-1.73786	0.00134009	Down
CPLANE1-AS1	-2.91878	0.00134532	Down
OLR1	4.00698	0.00134976	Up
SVEP1	-2.27133	0.00135054	Down
PLPP3	-1.35474	0.00135359	Down
CYP4F23P	5.68833	0.00135359	Up
OR7E28P	-3.17184	0.0013726	Down
ZNF107	1.72805	0.0013774	Up
C2CD4B	-3.77298	0.00137786	Down
MPZL3	1.77779	0.00140041	Up
TFAP2A-AS2	2.19517	0.00140531	Up
FAM205C	-6.48994	0.00142568	Down
SLC11A1	2.18295	0.00143239	Up
DNMT3B	2.16951	0.00143239	Up
E2F3	2.15673	0.00143239	Up
FOXI2	-5.55848	0.00143239	Down
NPR3	-2.01492	0.00143239	Down
CASKIN1	4.77894	0.0014345	Up
ATOH8	-3.07232	0.0014345	Down
KNL1	3.51361	0.001436	Up
MT1DP	-7.28098	0.00144392	Down
RGS3	-1.4351	0.00144414	Down
DCLK1	-1.84142	0.00144802	Down
C9orf152	3.3731	0.00144915	Up
RTN3	-1.02196	0.00144915	Down
ENSG00000254973	6.07625	0.00145462	Up
ENSG00000243181	-3.94039	0.00146399	Down
ENSG00000268129	-4.12009	0.00147057	Down
CORO2B	-1.90576	0.00147443	Down
PFKFB3	-1.51636	0.00147869	Down
ITGB5	-0.820578	0.00148063	Not sig
RTKN2	3.0711	0.00148063	Up
VSTM4	-1.64235	0.00148765	Down
PIK3R2	3.21861	0.00148765	Up
AP4B1-AS1	3.33102	0.00148836	Up
COX7A2	-1.26669	0.00149225	Down
ELAPOR1	3.57722	0.00150442	Up
CCNYL2	6.68309	0.00150571	Up
IGHV4-39	3.7582	0.00150984	Up
FBN2	3.21964	0.00150984	Up
ENSG00000261616	2.87581	0.00151	Up
S1PR1	-1.71955	0.00151	Down
ENSG00000289117	5.61483	0.0015108	Up
MAP7D3	-1.78537	0.00152609	Down
TIMM8B	-1.12516	0.00152609	Down
IL21R	3.46163	0.00153015	Up
OSBP2	1.58712	0.00153015	Up
HMGXB3	1.35216	0.00153015	Up
DIO2	2.27199	0.00153079	Up
INA	6.39331	0.00153574	Up
SGK2	-2.13937	0.00153574	Down
NQO2	-1.68958	0.00154799	Down
DIPK1A	-1.42879	0.00155892	Down
LINC02969	2.08471	0.00155892	Up
PRKCZ	2.41795	0.00156486	Up
SULT4A1	2.83058	0.00156486	Up
EFNA4	2.02848	0.00156486	Up
ZSWIM4	3.22931	0.00157691	Up
MBD2	-1.16145	0.00157691	Down
PLEKHN1	3.46261	0.00158203	Up
TUBB2A	-1.42388	0.00158219	Down
SNX33	-1.09149	0.00158921	Down
TFCP2L1	2.66563	0.00159247	Up
NDUFA1	-1.56818	0.00159446	Down
F12	3.06068	0.00159446	Up
PMM1	-1.09269	0.00162503	Down
SLC25A22	1.83877	0.00162522	Up
SGO1	3.82349	0.00163793	Up
KIF14	3.84793	0.00163804	Up
SIRT7	0.913074	0.00164046	Not sig
E2F5	2.16583	0.00164125	Up
ENSG00000267108	5.46977	0.00164125	Up
SS18L1	1.42023	0.00165557	Up
ENSG00000188525	-5.30248	0.00167378	Down
SSC5D	-1.05556	0.00167987	Down
HCN2	6.35932	0.00168327	Up
KLHL17	1.77379	0.00168327	Up
IL24	6.0217	0.00168327	Up
LHX4	3.05187	0.00168685	Up
MMRN2	-1.7596	0.00168872	Down
FAM149A	-1.87178	0.00169186	Down
AFAP1-AS1	3.56307	0.00169242	Up
POLD1	1.08304	0.0016962	Up
ADM	-1.64225	0.00171638	Down
PPBP	-5.29772	0.00171743	Down
STAM-DT	5.53622	0.00172428	Up
IGHV5-51	3.00067	0.00172467	Up
ABCC9	-1.80689	0.00172548	Down
HACL1	-1.55457	0.00172879	Down
CD81	-1.44622	0.00173001	Down
NR3C1	-1.31839	0.00173199	Down
CD226	1.39942	0.0017324	Up
OBP2B	7.71124	0.00174387	Up
ENSG00000272760	-3.81256	0.00174724	Down
CAVIN2	-2.93464	0.00175658	Down
PEX19	-1.25285	0.00176251	Down
TTC39A	2.60835	0.00176863	Up
VWDE	2.99222	0.00176863	Up
MRPS11	-0.984999	0.00177191	Not sig
GAS2L2	-2.89924	0.00177191	Down
IPCEF1	1.90035	0.00177279	Up
ELMOD3	-1.45923	0.00177279	Down
LMX1B	2.54738	0.00177797	Up
BNIP3L	-1.1879	0.00177797	Down
APLNR	-1.85397	0.00178223	Down
ENSG00000276075	-3.41558	0.00178669	Down
ENSG00000253768	11.5669	0.00178696	Up
PYHIN1	1.20464	0.00179118	Up
PEX11B	1.14625	0.00179667	Up
SPATA22	-5.37006	0.00180224	Down
NDUFB7	-2.03616	0.00182038	Down
SCRN2	-1.53643	0.00182307	Down
CELF2	-1.01828	0.0018265	Down
ENSG00000279689	1.33769	0.0018265	Up
SCTR-AS1	-3.71603	0.00183277	Down
ATP13A1	0.936836	0.001835	Not sig
FOXO1	-1.42525	0.00183511	Down
LINC02604	2.16275	0.00183511	Up
EVA1B	-2.92311	0.00184304	Down
UBE2O	1.25666	0.00184304	Up
TUSC8	4.88203	0.00184304	Up
C16orf86	-1.82777	0.00184304	Down
ENSG00000230291	-1.79209	0.00184304	Down
ENSG00000256029	1.63331	0.00184621	Up
LINC02716	-5.80281	0.00184635	Down
SPINT1-AS1	4.83644	0.00184838	Up
ABHD17C	1.64215	0.00185261	Up
RPL34P18	-4.3241	0.00187107	Down
RNF24	1.55373	0.00190552	Up
KRT86	5.50865	0.00191141	Up
CDH3	2.91838	0.00191327	Up
TNFRSF10B	1.2336	0.00191745	Up
CD300LG	-3.97876	0.00191914	Down
NDUFS4	-1.72887	0.00191914	Down
TARBP1	1.61017	0.00191954	Up
HRC	-3.12835	0.00192313	Down
ENSG00000249626	2.65969	0.00192313	Up
BST1	-1.53168	0.001924	Down
CD300LF	2.77428	0.00192487	Up
KLHL30	-2.43556	0.00192487	Down
KLHL42	0.80556	0.001944	Not sig
RAMP2	-2.41842	0.00194574	Down
LINC01485	-3.90421	0.00195474	Down
COX7A1	-3.92345	0.00195474	Down
PTPN6	1.4642	0.00196007	Up
ENSG00000267069	-4.45497	0.00197715	Down
HORMAD2-AS1	-3.14297	0.00199377	Down
NLGN1	-1.29169	0.00199409	Down
KRT18	2.81451	0.00199769	Up
SYNGAP1	1.47373	0.00199769	Up
C6	-3.34261	0.00199879	Down
DBNDD1	1.83036	0.0020008	Up
NWD2	-4.01116	0.00200972	Down
NOX4	-1.67935	0.00201215	Down
ZNF469	2.14813	0.00201467	Up
SLCO1C1	-2.36636	0.00201622	Down
ABCA8	-2.79011	0.00201799	Down
ENSG00000259692	-4.84457	0.00201861	Down
ATAD2	1.79593	0.00201861	Up
EHF	3.18021	0.00202141	Up
CCNA2	2.49986	0.00202341	Up
CYGB	-2.21807	0.00202408	Down
PBX4	1.24008	0.00203471	Up
CETP	-2.45289	0.00204279	Down
ITSN1	-1.40555	0.00204867	Down
ENSG00000234156	3.08261	0.00204867	Up
LILRB5	-1.58607	0.00205218	Down
ENSG00000277701	2.11039	0.00205329	Up
RASSF7	1.93368	0.00206034	Up
ZNF736	1.43445	0.00206557	Up
ENSG00000289579	-2.05915	0.00207426	Down
EYA1	-4.78107	0.002082	Down
ITM2A	-2.07089	0.00209317	Down
ARHGAP30	1.40095	0.00209806	Up
PNPLA4	-1.33461	0.00209806	Down
H2BC4	2.53317	0.00210319	Up
DOCK10	1.18813	0.00210593	Up
EMC3	-1.2468	0.00210721	Down
LINC00926	1.35953	0.00210733	Up
MIR30DHG	1.35062	0.00211164	Up
GPER1	-2.27529	0.00211248	Down
NRAP	-10.145	0.00211774	Down
NPY1R	-2.6926	0.00212611	Down
GPR141	2.40093	0.00212611	Up
ADAMTS14	3.79914	0.00212611	Up
CHST7	-2.02832	0.00213217	Down
APBB1IP	-1.55605	0.00213445	Down
OCLN	2.28272	0.00213714	Up
PRSS53	1.37102	0.00213813	Up
CCL20	3.02921	0.00214009	Up
ANXA2P2	-1.45166	0.00215217	Down
LINC01028	-5.83033	0.00216863	Down
PIR	-1.34895	0.00217842	Down
TGFBR3	-1.62819	0.00218697	Down
SARM1	1.09209	0.00218697	Up
C1orf159	1.22162	0.00219112	Up
MOV10	1.45422	0.00219453	Up
CDK1	2.41885	0.00220354	Up
ZNF786	1.3945	0.00220577	Up
ENSG00000285253	-3.88493	0.00221332	Down
ABCA6	-2.01062	0.00222881	Down
MFSD12	1.1789	0.00223014	Up
KIF12	4.03658	0.00224379	Up
HDDC3	-1.49637	0.00224388	Down
PIAS3	1.23317	0.00224396	Up
PKP4-AS1	4.08369	0.00225006	Up
TMBIM1	-1.44149	0.00225006	Down
C1QTNF2	-2.17725	0.0022516	Down
LRRIQ3	-1.82267	0.00225595	Down
UQCR11	-1.97834	0.00225833	Down
NME8	3.91766	0.00226121	Up
LGI4	-2.40618	0.0022627	Down
SMPDL3B	3.32705	0.00227804	Up
TTC24	5.18093	0.00228523	Up
PTK6	2.44762	0.00228677	Up
KCNJ8	-2.15824	0.00229004	Down
ZNF232	0.949933	0.00229004	Not sig
PINK1	-1.52274	0.00229931	Down
TCF15	-3.5256	0.00229941	Down
PRKN	-2.19065	0.00229957	Down
DHX34	1.10149	0.00229957	Up
BORCS7	-1.29102	0.00231011	Down
C1QTNF9	-4.20418	0.00232243	Down
NUF2	3.53334	0.00232243	Up
RARB	1.3645	0.00232243	Up
LINC01451	4.83824	0.00232243	Up
USP54	1.52054	0.00232656	Up
B4GALNT4	3.48174	0.00232771	Up
LINC01278	0.93764	0.00234086	Not sig
CPED1	-1.95699	0.00234111	Down
SLC25A18	-2.6299	0.00234261	Down
ARHGEF19	1.39046	0.0023507	Up
PRR36	3.17766	0.0023507	Up
RAB17	2.66747	0.00235821	Up
OBSCN	2.49323	0.00236943	Up
NKRF	1.32718	0.00236943	Up
CDKN1C	-2.85877	0.00236943	Down
BNIPL	3.09926	0.0023755	Up
FANCA	2.60825	0.00238314	Up
CLSTN3	1.26423	0.00238707	Up
LINC02237	-3.05243	0.00239305	Down
DMTN	-1.75428	0.00239584	Down
COL27A1	1.96078	0.00239995	Up
CLSTN2	-2.49546	0.002401	Down
ANKRD10-IT1	2.19848	0.00240116	Up
KRT8	2.65534	0.00240867	Up
TMEM273	-1.4644	0.00241009	Down
ERN1	1.23373	0.00241162	Up
KLHL5	-1.00391	0.0024175	Down
CHP2	-9.41499	0.0024175	Down
TACC1	-1.22064	0.00242091	Down
PRR5	-1.3176	0.00242133	Down
ENSG00000255750	3.93822	0.00242481	Up
SNHG1	1.76628	0.00243416	Up
ACVRL1	-1.6815	0.00243833	Down
P2RY14	-1.65142	0.00244981	Down
ST8SIA1	1.51514	0.00244981	Up
SLC25A1	-1.29905	0.00244981	Down
PARP15	2.53306	0.00244981	Up
FAM86B3P	1.84824	0.00245002	Up
ENSG00000278546	-5.53291	0.00245002	Down
ASAH1	-1.35439	0.00245691	Down
BTBD19	1.81742	0.0024627	Up
LSR	1.54337	0.00246461	Up
EFEMP1	-2.66676	0.00246507	Down
ENSG00000260997	3.92852	0.00248698	Up
ZNF707	1.20228	0.0024996	Up
TSPAN4	-1.25186	0.0025072	Down
RGS14	0.938704	0.0025072	Not sig
ENSG00000243243	-6.18053	0.0025072	Down
ENSG00000256443	4.93204	0.0025191	Up
CDCA5	2.2038	0.0025191	Up
ADORA3	2.88735	0.0025191	Up
DNMT1	1.70662	0.0025214	Up
MNX1-AS1	4.85943	0.00252704	Up
TIMELESS	1.47283	0.00253837	Up
PARP8	1.13368	0.00254278	Up
IGKV2-28	2.72813	0.00254278	Up
TBC1D10C	1.50472	0.00255311	Up
HBA1	-4.18738	0.0025582	Down
FAM227A	2.66821	0.0025582	Up
CABLES2	1.62904	0.00258075	Up
NOVA1	-2.57722	0.00258075	Down
ENSG00000288838	2.32196	0.00258347	Up
ACSS3	-2.07123	0.00259432	Down
LCNL1	3.55827	0.00259718	Up
SLC22A20P	5.28755	0.00260476	Up
RGS1	2.1851	0.00260476	Up
QPRT	1.59896	0.00260957	Up
LHFPL6	-1.53193	0.00262386	Down
TMEM140	-1.45089	0.00262859	Down
SLC9A3R2	-1.69227	0.00262899	Down
C2orf76	-1.14273	0.00262974	Down
JPH1	2.64064	0.00264072	Up
HSPD1P6	5.3336	0.0026472	Up
PMP22	-1.15773	0.00264863	Down
PLEKHG4B	3.73665	0.00265473	Up
UFSP2	-1.32914	0.00265483	Down
OSR2	-1.32875	0.00268858	Down
SQLE	2.40833	0.0026979	Up
FIS1	-1.69806	0.0027001	Down
STX3	1.0662	0.00270423	Up
SNX3	-0.9648	0.00270716	Not sig
PDZD2	-1.54007	0.0027109	Down
CD63-AS1	-1.35434	0.00272042	Down
PGAM1P7	5.48443	0.00272613	Up
ENSG00000267364	-1.72941	0.00272742	Down
SLC9A3-AS1	1.19028	0.0027388	Up
EEPD1	-1.67392	0.00275024	Down
IGKV1-16	3.5497	0.00275096	Up
NDOR1	1.07824	0.00275456	Up
ENSG00000261795	3.49188	0.00275456	Up
TMEM241	1.74501	0.00275456	Up
KCNJ12	-2.37328	0.00275456	Down
SLC17A9	1.9194	0.00276497	Up
KCNK13	4.91749	0.00276687	Up
MAB21L4	5.32663	0.00277432	Up
CHMP4A	-1.57787	0.00277432	Down
RELT	2.0904	0.00277432	Up
ENSG00000261832	7.17404	0.00277661	Up
KIF1C	-1.30326	0.00278188	Down
ENSG00000275888	2.66673	0.00278354	Up
CCN5	-3.80145	0.00278698	Down
LPXN	1.14345	0.00278698	Up
FREM1	-2.25219	0.00278698	Down
NAPSB	1.58577	0.00279313	Up
FOLR2	-1.92805	0.00279799	Down
PRDX6	-1.29669	0.00280259	Down
LDHB	-1.6447	0.00281303	Down
MUC15	3.72021	0.00281441	Up
POLE	1.5027	0.00281823	Up
PALM2AKAP2	-1.10095	0.00282314	Down
FAM89A	-2.01153	0.00282591	Down
PEMT	-2.12126	0.00282591	Down
PSORS1C1	1.48	0.00282606	Up
ZCCHC24	-1.86631	0.00282606	Down
RARRES1	1.93366	0.00283379	Up
ATAD3B	1.22161	0.00284594	Up
STS	-1.51614	0.00285963	Down
ZNF426-DT	-1.18526	0.00285963	Down
RHBDF2	1.96789	0.00285963	Up
XIRP2	-11.7466	0.00288511	Down
FTCD	2.79428	0.00288517	Up
MRPL53	-1.77604	0.00289416	Down
LINC02766	-5.39052	0.00290265	Down
ZFHX4	-1.33423	0.00291042	Down
ANXA2	-1.36747	0.00291321	Down
ACP6	1.21615	0.00291901	Up
NLGN2	1.44031	0.00291901	Up
ENSG00000288658	4.99049	0.00291944	Up
TRAF4	1.87789	0.00291954	Up
BNC2-AS1	-6.12198	0.00292856	Down
CORO2A	1.10708	0.0029382	Up
SKIL	1.09059	0.0029382	Up
STIL	3.61437	0.0029382	Up
GMIP	1.33679	0.0029439	Up
TMC4	2.11902	0.0029457	Up
AURKB	3.54558	0.00294765	Up
HNMT	-1.29234	0.00295008	Down
CIBAR1	-1.38924	0.00295008	Down
COL9A2	2.79183	0.00295758	Up
CNKSR3	0.996306	0.00295942	Not sig
CHKA	1.51823	0.00296187	Up
MEDAG	-2.34926	0.00296187	Down
ENSG00000286657	-4.38532	0.0029624	Down
ENSG00000225886	5.30648	0.00296367	Up
RNF39	3.65921	0.00298164	Up
CLPSL1	11.7016	0.00299666	Up
VLDLR-AS1	-2.20136	0.00299866	Down
RPS26P6	-2.41914	0.00299866	Down
ROR2	1.97883	0.00300188	Up
RRP12	1.30747	0.00302592	Up
ENSG00000279789	2.62361	0.00303693	Up
NDUFAB1	-0.889012	0.00305403	Not sig
PDE2A	-2.16053	0.0030571	Down
SLC35G2	-1.51508	0.00307231	Down
FAM90A1	1.73923	0.00307571	Up
MTDHP3	-5.84702	0.00308788	Down
PIK3IP1	-1.04044	0.00308788	Down
F13A1	-1.06378	0.00308788	Down
TBC1D3C	1.56145	0.00308788	Up
CYB5A	-1.61996	0.0030903	Down
ORC6	3.12562	0.0030903	Up
PLXNA1	1.2756	0.0030903	Up
NMUR1	-2.7768	0.0030903	Down
ARNT2-DT	4.33447	0.0030963	Up
SIK2	-1.62376	0.00310107	Down
ATAT1	1.66307	0.00310149	Up
CRB3	4.00842	0.00310197	Up
GFI1	2.63208	0.00310972	Up
AGXT	-6.44379	0.00311285	Down
TNFRSF13C	3.03658	0.00311364	Up
GJA4	-1.7206	0.0031163	Down
CST2	9.96157	0.00312791	Up
ENSG00000259033	4.39399	0.00313273	Up
CD3G	1.45675	0.00313373	Up
TMEM88	-2.49057	0.00313823	Down
MXD3	1.23276	0.00313823	Up
STX11	-1.92812	0.00313823	Down
TBX5	-1.42318	0.0031483	Down
PPAT	1.3355	0.0031483	Up
ZNF273	1.41773	0.00314999	Up
ENSG00000273449	3.48957	0.00314999	Up
LINC02082	-5.74994	0.00314999	Down
FOXA1	4.3913	0.00319729	Up
RIPK4	3.70215	0.00322095	Up
LRRC8E	8.11804	0.00322095	Up
LTBP4	-1.60472	0.00322095	Down
ALOX5	1.71803	0.00322132	Up
MEOX1	-2.00807	0.00325811	Down
ZNF121	1.08993	0.00326817	Up
AQP1	-1.70291	0.00328364	Down
FMNL1-AS1	4.16374	0.003288	Up
GPR89B	1.05946	0.00330282	Up
CA4	-4.22545	0.00332821	Down
FOXO4	-1.07415	0.00333992	Down
POLR2E	-1.63719	0.00333992	Down
TBC1D3E	1.94434	0.00333992	Up
TC2N	1.5704	0.00334459	Up
FGFR4	3.48265	0.0033589	Up
SEC14L2	2.6422	0.00336932	Up
TRIM52-AS1	-1.74715	0.00338039	Down
RAMP3	-2.04911	0.00340591	Down
KIAA1549	1.40742	0.00341755	Up
SERTAD4-AS1	-1.62997	0.00341755	Down
KIF17	-1.67941	0.00341755	Down
PDK2	-1.5096	0.00341755	Down
MYH1	-3.63479	0.00342197	Down
DLGAP5	3.46462	0.00342197	Up
HOMER1	1.73516	0.00342197	Up
LCP2	1.24597	0.00343193	Up
SLC45A3	1.46186	0.00343193	Up
HSD17B11	-1.52747	0.00343669	Down
LINC01091	-2.55952	0.00343703	Down
FTH1P10	-1.61877	0.0034426	Down
PSMB1	-1.23771	0.00344594	Down
ITGA10	1.74348	0.00344884	Up
ENSG00000261487	-4.1396	0.00346276	Down
ENSG00000277938	1.67787	0.00346276	Up
ENTPD4	1.23657	0.00347145	Up
ARL2	-1.54192	0.00347362	Down
LPAR3	3.75558	0.00347711	Up
ENSG00000196656	-2.26546	0.00347711	Down
BMP2	-2.04111	0.00349823	Down
SNHG3	1.6363	0.00349971	Up
NME4	-0.972027	0.0035035	Not sig
ENSG00000286342	3.6729	0.00350853	Up
CACNA1D	4.06844	0.00351239	Up
DGAT1	-1.61657	0.00351345	Down
PBK	4.64727	0.00351378	Up
LINC00645	-6.04275	0.00351378	Down
HSD17B6	4.23613	0.00353355	Up
ENSG00000260947	-3.53159	0.00353511	Down
ATP5PO	-1.271	0.00353511	Down
LINC02446	4.14829	0.00353511	Up
ENSG00000278266	-3.43848	0.00353511	Down
KIF22	0.927919	0.00354155	Not sig
ACOXL	-1.59542	0.00354317	Down
MYB	3.27077	0.00354494	Up
PLPP4	5.06663	0.00354534	Up
ENSG00000275234	4.07734	0.00354666	Up
FBXO39	6.03919	0.00354822	Up
HAGHL	1.49616	0.00356541	Up
TIGD1	1.59455	0.00356541	Up
BEX5	-5.42588	0.00356866	Down
ENSG00000280287	3.31294	0.00357054	Up
GPR65	1.0947	0.00357289	Up
MXRA7	-1.41191	0.00357289	Down
IDNK	-1.56483	0.00358119	Down
SPOCK2	0.916614	0.00358755	Not sig
SLC25A21-AS1	-1.51911	0.00359008	Down
PRR19	4.87713	0.00359318	Up
HAS1	-2.70764	0.00361916	Down
ENSG00000289275	-5.40107	0.00361916	Down
TUT4	1.26975	0.00362118	Up
EBF3	-1.82462	0.00362635	Down
CC2D2A	-1.4596	0.00362635	Down
MEIS1-AS2	-4.00066	0.00363367	Down
TTC22	3.45936	0.003644	Up
ATP5ME	-1.94335	0.003644	Down
SRPK3	1.43236	0.003644	Up
LRRC37A3	1.51283	0.003644	Up
ABHD14B	-1.50177	0.003644	Down
C4orf3	-1.3577	0.00367037	Down
CPNE7	4.00492	0.00367768	Up
UNC5A	3.72097	0.00368078	Up
LINC01960	-3.22127	0.00368283	Down
RFTN1	-1.42967	0.00368582	Down
AGRN	1.3948	0.00370179	Up
ENSG00000269711	11.5432	0.00370834	Up
ADAMTSL4	-1.35707	0.00371141	Down
COMMD6	-2.05536	0.00371283	Down
GRIN3B	6.04315	0.00371554	Up
ENSG00000269867	1.69047	0.00372317	Up
ANO3	-2.17564	0.00372317	Down
TMEM256	-2.30998	0.00372335	Down
FGF13-AS1	-4.82031	0.00372567	Down
ENSG00000183154	-3.97481	0.00373204	Down
CRIP1	-2.64098	0.0037516	Down
BCYRN1	-4.7078	0.00375439	Down
LCTL	5.90925	0.00375439	Up
ENOSF1	1.59886	0.00376021	Up
ENSG00000280135	4.79041	0.00377807	Up
ANGPTL4	-2.03811	0.00378991	Down
CHRM4	-2.8615	0.00379181	Down
ADCY5	-2.33473	0.00379181	Down
ENSG00000289075	3.30911	0.00379181	Up
SLC25A25	-1.38404	0.00379485	Down
CYP27B1	2.77387	0.00379485	Up
MYSM1	1.39652	0.00382023	Up
DMGDH	-1.82746	0.00382023	Down
STRCP1	3.37623	0.00382737	Up
ZNF219	-1.70582	0.00382914	Down
HSH2D	2.03609	0.00382914	Up
TBC1D3K	2.12359	0.00383516	Up
VAMP5	-1.67954	0.00385346	Down
PROCR	-1.47644	0.0038748	Down
ENSG00000255026	4.19544	0.00387625	Up
KDM4A-AS1	2.87615	0.00387625	Up
ZNF26	0.984106	0.00388193	Not sig
ZNF239	1.76133	0.00390598	Up
NBPF4	11.3625	0.00391432	Up
CBX8	1.44937	0.00391947	Up
CADM3	-2.67126	0.00392059	Down
GNG10	-1.13993	0.0039544	Down
ENSG00000226180	2.13186	0.00395804	Up
ENSG00000267150	5.99169	0.00396256	Up
PHYH	-1.45026	0.00398009	Down
TNFSF12-TNFSF13	-9.65188	0.00400392	Down
NETO2	2.55462	0.00401677	Up
CITED2	-1.41739	0.00401677	Down
GALE	0.990315	0.00401677	Not sig
SYTL1	2.45646	0.00401677	Up
BMP6	-2.04628	0.0040256	Down
COL25A1	-1.90797	0.00402573	Down
RMND1	-1.27317	0.00407158	Down
FOXN3-AS1	-1.92355	0.00409401	Down
ENSG00000270557	4.93602	0.00409401	Up
ENSG00000227615	-2.4135	0.00410457	Down
SSX2IP	2.02006	0.00410793	Up
ENSG00000279926	3.28237	0.00410793	Up
IGKV1-39	2.33495	0.00411019	Up
EMP3	-1.38214	0.00412092	Down
STYK1	2.07987	0.00412099	Up
IL6R-AS1	-3.92031	0.00412213	Down
BCL2A1	2.5559	0.0041244	Up
RWDD1	-1.54835	0.00413183	Down
DEPDC1B	2.8199	0.00413301	Up
PRICKLE2	-1.83718	0.00413301	Down
TST	-1.68702	0.00413301	Down
RAB39A	5.62491	0.00413301	Up
SNHG20	1.29639	0.00414777	Up
HIKESHI	-0.794287	0.0041558	Not sig
RAP1GAP2	1.26268	0.00415646	Up
CACNB3	1.84113	0.00416882	Up
CCDC57	1.17326	0.00416882	Up
ENSG00000284946	2.07447	0.00417798	Up
SLC11A2	1.72769	0.00419341	Up
ENSG00000230623	-4.13183	0.00420403	Down
CCNJ	1.27028	0.00420444	Up
CNTF	4.04115	0.00420795	Up
PTGIS	-1.78992	0.00422261	Down
DDN	5.71372	0.00422261	Up
LINC03011	-1.70069	0.00423409	Down
KYNU	1.80254	0.00424259	Up
CHTF18	1.28692	0.00426645	Up
FERMT2	-1.43791	0.00426645	Down
NAP1L6P	-4.74024	0.00427085	Down
UQCRQ	-1.43774	0.0042713	Down
NMNAT2	-2.24763	0.00433237	Down
ZNF300P1	-1.36858	0.00433721	Down
RAB3B	3.63862	0.00434811	Up
ADGRL4	-1.65253	0.00434811	Down
ENSG00000249852	5.18803	0.00434811	Up
ENSG00000275765	-1.6844	0.0043518	Down
NDUFAF8	-2.00917	0.00436896	Down
DOK1	-1.84764	0.00437689	Down
HBA2	-4.04482	0.00439638	Down
SPATA13	1.57402	0.00441396	Up
TNK1	1.21842	0.00441842	Up
MANEAL	1.9592	0.00443982	Up
ENSG00000205890	3.53053	0.00444901	Up
NUTM2G	3.05561	0.00446363	Up
MPST	-1.41837	0.00446363	Down
OXT	-6.25259	0.00447456	Down
ANGPTL1	-2.38084	0.00447728	Down
SLC12A9	0.960406	0.00447728	Not sig
ENSG00000253745	-7.23101	0.00447814	Down
FAM240C	-5.84812	0.00449038	Down
FOXP3	2.54975	0.00449315	Up
NDNF	-1.90765	0.00449315	Down
PLEKHH1	1.71226	0.0044979	Up
KIFC2	1.29201	0.00452318	Up
DDX39A	0.811511	0.00452502	Not sig
SNORA66	2.70524	0.00452742	Up
CD84	1.87978	0.00454812	Up
GIMAP7	-1.15461	0.00456432	Down
CST1	4.42699	0.00458088	Up
CCNT2	1.08323	0.00458111	Up
AOC1	4.14496	0.00459162	Up
TP53AIP1	5.25396	0.00459907	Up
DDIT4L	-1.39094	0.00460145	Down
GAA	1.02636	0.00460145	Up
MACC1	2.53906	0.00460684	Up
IGSF10	-1.37073	0.00462019	Down
PRPF31-AS1	1.80956	0.00462124	Up
H3C10	3.14471	0.00462846	Up
SLC22A12	-6.80875	0.00464756	Down
SYF2	-1.08317	0.00465401	Down
CXCR2	-3.59628	0.00465401	Down
COL11A1	3.40289	0.00465401	Up
KHDC4	2.05886	0.00466987	Up
PIK3CD	1.44466	0.00466987	Up
ITGB7	1.48379	0.00467396	Up
KLK2	4.58977	0.00468381	Up
GPX1P1	-1.77429	0.00468721	Down
PLCH1	2.9089	0.00468721	Up
ENSG00000280399	2.89947	0.00468746	Up
FAM157A	2.01266	0.00470668	Up
HOXA10	-1.90554	0.00471897	Down
CDCA8	3.39629	0.00472286	Up
PJA1	-1.2935	0.00472286	Down
GLRB	-1.08232	0.00472286	Down
TMEM63A	1.34136	0.00472286	Up
SBDS	-1.08764	0.00472474	Down
ADAMTS9-AS1	-2.20401	0.00474653	Down
ENSG00000231762	-6.91057	0.00477096	Down
TNIP1	-1.4409	0.00477862	Down
ENSG00000260269	3.21199	0.00477862	Up
ANGPT1	-1.88721	0.00478376	Down
USE1	-1.4537	0.00479749	Down
LRRN2	2.29942	0.00480218	Up
MICB	2.00655	0.00484414	Up
ENSG00000233191	4.15652	0.00484414	Up
EMX2OS	-2.07795	0.00484414	Down
ENSG00000286058	4.70531	0.00484884	Up
ENSG00000231466	6.00844	0.00486109	Up
PCYOX1	-1.29736	0.0048624	Down
CLDN5	-2.86654	0.00487186	Down
CCDC120	2.41056	0.00488317	Up
DNASE1L2	2.38197	0.00488954	Up
SPP1	1.68348	0.00491318	Up
ZNF48	0.835447	0.00491318	Not sig
ELAPOR2	-1.43225	0.00491318	Down
CSPG4	-1.39919	0.00491355	Down
SLC20A1	1.64565	0.00491429	Up
BAK1	0.966776	0.00491429	Not sig
CLIC5	-1.64368	0.00492423	Down
ENSG00000267279	-2.69898	0.00497034	Down
CDKN1A	-1.61468	0.00497034	Down
ENSG00000271780	-1.062	0.00498802	Down
INKA2	-1.76836	0.00499089	Down
POLQ	3.16085	0.00501396	Up
FGF10	-3.57501	0.0050203	Down
KLF9	-1.39487	0.00502914	Down
LINC00310	-1.82374	0.00502914	Down
ENSG00000267387	4.59449	0.00504222	Up
ISY1-RAB43	-6.66303	0.00506789	Down
ENSG00000270804	1.54433	0.00506789	Up
P2RY10	2.8573	0.00508534	Up
NDUFAF3	-1.29792	0.00510757	Down
GLDN	-2.32201	0.00510757	Down
STAG3L5P-PVRIG2P-PILRB	1.59243	0.00510757	Up
MSRB2	-1.59072	0.00512448	Down
ALLC	9.33468	0.0051398	Up
PRKAG3	6.14198	0.00515565	Up
KLHL31	-2.23676	0.00515565	Down
TBC1D22B	1.24279	0.00515753	Up
ARHGEF40	-0.982791	0.0051836	Not sig
ENSG00000235772	4.05721	0.00519874	Up
HPDL	2.40059	0.00520292	Up
MC1R	1.78978	0.00520769	Up
ALDH6A1	-1.08848	0.00521116	Down
MCF2L2	4.01753	0.00524505	Up
ENSG00000266954	5.66883	0.00525701	Up
F2RL1	2.66373	0.00525701	Up
SGCZ	-9.37234	0.00525701	Down
ENSG00000279933	6.29168	0.00525701	Up
ANXA8L1	3.11472	0.00527113	Up
LMTK3	2.45014	0.00528567	Up
[truncated: 44,618 more rows]
