# Supplementary material for: Identification of hub genes for the diagnosis and prognosis in triple negative breast cancer using transcriptome and differential methylation integration analysis
Source: J Cancer. 2025 Mar 3;16(6):2026–40. doi: 10.7150/jca.104472 (PMC11905416; doi:10.7150/jca.104472)
Supplement: Supplementary file 1 — Supplementary tables. [file jcav16p2026s1.zip › Table S3.xlsx]

## Sheet: 差异表格
gene_name	log2FC	pvalue	regulation
LMOD1	-1.13228	7.2e-13	Down
ADAMTS5	-1.64255	1.93e-12	Down
CNN1	-1.55957	1.93e-12	Down
HOXA5	-1.12832	2.12e-12	Down
HLF	-1.15512	5.52e-12	Down
DMD	-1.79237	1.14e-11	Down
ANG	-1.02995	1.42e-11	Down
LDB2	-1.1273	1.59e-11	Down
RBMS3	-1.46452	1.59e-11	Down
MYH11	-1.98433	1.68e-11	Down
FAXDC2	-1.4176	1.82e-11	Down
ADAMTS9-AS2	-1.49788	2.05e-11	Down
TGFBR3	-1.72142	2.81e-11	Down
SPRY2	-1.21107	3.8e-11	Down
NOVA1	-1.87654	3.95e-11	Down
NTRK2	-1.50752	4.96e-11	Down
ABCA10	-2.04542	5.46e-11	Down
TNS1	-1.09132	2.15e-10	Down
ISM1	-1.01115	2.63e-10	Down
SDPR	-1.82518	2.67e-10	Down
NTN4	-1.71573	2.8e-10	Down
PLA2R1	-1.2925	3.79e-10	Down
EBF1	-1.55094	4.86e-10	Down
ABCA9	-2.08621	5.71e-10	Down
AK5	-1.45844	9.14e-10	Down
LOC100127983	-1.15173	9.37e-10	Down
TNXB	-1.05237	1.16e-09	Down
CRIM1	-1.07754	1.22e-09	Down
FGF10	-1.747	1.45e-09	Down
PIK3R1	-1.00426	1.49e-09	Down
FAM189A2	-1.20861	1.89e-09	Down
TMTC1	-1.15633	1.96e-09	Down
FMO2	-1.91621	1.97e-09	Down
JAM2	-1.32986	2.41e-09	Down
SH3D19	-1.10249	2.73e-09	Down
TP63	-1.43977	2.73e-09	Down
AASS	-1.10096	2.82e-09	Down
MEOX2	-1.14945	3.27e-09	Down
IGSF10	-1.71098	4.61e-09	Down
MME	-1.57171	5.77e-09	Down
PLSCR4	-1.12977	6.1e-09	Down
TSHZ2	-1.6058	6.36e-09	Down
GALNT16	-1.00788	6.72e-09	Down
ABCA8	-2.26344	7.89e-09	Down
CD34	-1.11384	8.64e-09	Down
LIFR	-1.73561	8.78e-09	Down
GRPR	-1.64285	9.17e-09	Down
PREX2	-1.16002	9.7e-09	Down
NFIA	-1.06446	1.21e-08	Down
RHOJ	-1.16193	1.25e-08	Down
PAMR1	-1.02812	1.25e-08	Down
FAT4	-1.25428	1.28e-08	Down
CAV1	-1.24293	1.28e-08	Down
SPRY1	-1.09393	1.28e-08	Down
PDGFD	-1.47986	1.57e-08	Down
GPC3	-1.64052	1.6e-08	Down
LAMA3	-1.3589	1.65e-08	Down
FIGF	-2.27577	1.88e-08	Down
CPED1	-1.31177	1.9e-08	Down
ACACB	-1.4405	2.01e-08	Down
ZNF483	-1.19181	2.13e-08	Down
CCL28	-1.63403	2.54e-08	Down
ABCA6	-2.07889	2.57e-08	Down
PLEKHH2	-1.37925	2.73e-08	Down
LHFP	-1.14845	3.01e-08	Down
MATN2	-1.28239	3.05e-08	Down
CFD	-1.72942	3.05e-08	Down
FHL1	-1.08221	3.05e-08	Down
SLIT2	-1.18029	3.51e-08	Down
CACHD1	-1.28665	3.52e-08	Down
GFRA1	-1.5543	3.64e-08	Down
CXCL12	-1.13214	3.92e-08	Down
SH3BGRL2	-1.48209	3.99e-08	Down
OTTHUMG00000162233	-1.1949	3.99e-08	Down
AMPD1	-1.21061	4e-08	Down
LAMA2	-1.62219	4.27e-08	Down
HPSE2	-1.50858	4.34e-08	Down
CASQ2	-1.20089	4.91e-08	Down
SCN7A	-1.27101	5.13e-08	Down
SEMA6D	-1.29608	5.57e-08	Down
LOC283299	-1.00625	5.62e-08	Down
SYNPO2	-1.65333	5.72e-08	Down
RERGL	-1.20185	5.82e-08	Down
CHL1	-1.23687	5.86e-08	Down
PIGR	-2.13347	7.18e-08	Down
MIR205	-1.44962	7.74e-08	Down
ECM2	-1.22264	8.18e-08	Down
ADIRF	-1.06092	8.38e-08	Down
DPT	-1.89533	9.15e-08	Down
OTTHUMG00000017664	-1.2148	9.3e-08	Down
LINC00478	-1.26852	9.92e-08	Down
ADH1C	-1.78876	1.03e-07	Down
FAM196B	-1.29106	1.57e-07	Down
FMOD	-1.11388	1.58e-07	Down
ASPA	-1.0524	1.83e-07	Down
MFAP4	-1.3653	2e-07	Down
FAM198B	-1.04751	2e-07	Down
OTTHUMG00000161654	-1.01157	2.03e-07	Down
EBF2	-1.05568	2.03e-07	Down
MAMDC2	-1.39537	2.17e-07	Down
ANGPTL1	-1.48056	2.19e-07	Down
EGR1	-1.3473	2.41e-07	Down
SYNM	-1.33601	2.9e-07	Down
PALMD	-1.28102	2.94e-07	Down
KIT	-2.10022	2.97e-07	Down
SEMA3D	-1.04638	3.01e-07	Down
FBLN5	-1.28191	3.73e-07	Down
ADH1A	-1.07416	4.13e-07	Down
SEMA3C	-1.165	4.39e-07	Down
DCLK1	-1.15186	5.1e-07	Down
SNORD114-17	-1.55541	5.31e-07	Down
ADH1B	-2.6268	5.36e-07	Down
MAOA	-1.60408	5.83e-07	Down
PCDHB4	-1.00615	6.03e-07	Down
AOC3	-1.09033	6.4e-07	Down
FHL5	-1.51768	6.53e-07	Down
DCN	-1.16662	6.56e-07	Down
SCUBE2	-1.42092	6.67e-07	Down
ITM2A	-1.38479	7.21e-07	Down
OTTHUMG00000017969	-2.69813	7.97e-07	Down
ID4	-1.21497	8.12e-07	Down
PKHD1L1	-1.07632	8.26e-07	Down
OGN	-2.07098	9.94e-07	Down
OTTHUMG00000017971	-1.70608	1e-06	Down
MYCT1	-1.18924	1.06e-06	Down
SVEP1	-1.61178	1.06e-06	Down
SFRP1	-1.44966	1.12e-06	Down
SRPX	-1.48211	1.12e-06	Down
TBX15	-1.05203	1.19e-06	Down
SNORD116-2	-1.01638	1.23e-06	Down
SNORD114-1	-1.58557	1.33e-06	Down
SNORD114-3	-1.67215	1.34e-06	Down
SNORD116-5	-1.03968	1.44e-06	Down
SNORD116-7	-1.03968	1.44e-06	Down
PDGFRA	-1.00023	1.58e-06	Down
SNORD114-25	-1.11292	1.82e-06	Down
ANO1	-1.07863	1.86e-06	Down
ANKRD30A	-2.48129	2.06e-06	Down
ALDH1A1	-1.36004	2.1e-06	Down
ADAMTS1	-1.07708	2.19e-06	Down
SNORD114-14	-1.26027	2.26e-06	Down
PIK3C2G	-1.73352	2.3e-06	Down
CHRDL1	-1.92524	2.33e-06	Down
PCDH18	-1.36459	2.34e-06	Down
XIST	-1.07455	2.65e-06	Down
SNORD64	-1.19741	3e-06	Down
PI15	-2.35747	3.03e-06	Down
ESR1	-1.08311	3.17e-06	Down
TAT	-2.39742	3.34e-06	Down
F8	-1.09137	3.58e-06	Down
TFPI	-1.23303	3.59e-06	Down
SLIT3	-1.03096	3.93e-06	Down
FABP4	-2.65257	4.63e-06	Down
PLA2G16	-1.13373	4.8e-06	Down
TIMP4	-1.41052	5.02e-06	Down
SNORD114-12	-1.43767	5.46e-06	Down
SNORD113-6	-1.13245	5.76e-06	Down
DCDC2	-1.17513	6.78e-06	Down
PLIN1	-1.64089	6.92e-06	Down
SNORD114-28	-1.03836	7.35e-06	Down
COL6A6	-1.12302	9.57e-06	Down
PTN	-1.61842	1.21e-05	Down
GPAM	-1.37575	1.32e-05	Down
IL33	-1.45953	1.42e-05	Down
LRP2	-1.66971	1.9e-05	Down
EDNRB	-1.23469	1.95e-05	Down
PIP	-3.13792	2.14e-05	Down
MAOB	-1.13194	2.29e-05	Down
IGHA1	-1.33493	2.36e-05	Down
SNORD114-22	-1.1514	2.38e-05	Down
LONRF2	-1.27074	2.38e-05	Down
APOD	-1.55813	2.54e-05	Down
GLYAT	-1.23724	2.67e-05	Down
AQP7P3	-1.25009	2.69e-05	Down
SLC7A2	-1.26151	2.7e-05	Down
CYP4X1	-1.50507	2.92e-05	Down
CES1	-1.11427	3.34e-05	Down
EFEMP1	-1.17803	3.48e-05	Down
GPD1	-1.00259	3.63e-05	Down
PLIN4	-1.23449	3.67e-05	Down
ADIPOQ	-2.07292	3.77e-05	Down
SNORD114-21	-1.07098	4.72e-05	Down
KRT14	-1.2632	4.76e-05	Down
IGJ	-1.35134	4.78e-05	Down
PROL1	-1.3213	5.02e-05	Down
OTTHUMG00000164324	-1.08301	5.24e-05	Down
STEAP4	-1.37739	5.27e-05	Down
MGP	-1.0844	6.46e-05	Down
ABI3BP	-1.45389	7.73e-05	Down
GPX3	-1.06724	8.91e-05	Down
COL14A1	-1.28532	9.86e-05	Down
CIDEC	-1.12938	0.000102	Down
CD36	-1.24645	0.000111	Down
ERBB4	-1.08141	0.000139	Down
LEP	-1.59766	0.000145	Down
RELN	-1.29167	0.000183	Down
CXCL14	-1.29207	0.000187	Down
TCN1	-1.10855	0.000219	Down
LPL	-1.26093	0.000236	Down
NPY1R	-1.32929	0.000238	Down
MMRN1	-1.26928	0.000271	Down
IGF1	-1.21192	0.000298	Down
SCGB1D2	-2.06755	0.000317	Down
TMEM150C	-1.00357	0.000362	Down
OMD	-1.14222	0.000367	Down
SAA1	-1.0047	0.000467	Down
PGR	-1.03746	0.000593	Down
PDK4	-1.42783	0.000732	Down
MUC15	-1.15275	0.000742	Down
ENPP2	-1.02629	0.000842	Down
LYVE1	-1.59997	0.000991	Down
IGKV2-24	-1.0792	0.00131459	Down
KRT5	-1.12589	0.00150937	Down
SCGB2A2	-1.90926	0.00172133	Down
CRISPLD1	-1.03952	0.00216675	Down
SCGB2A1	-1.88135	0.00230663	Down
CAPN6	-1.36013	0.00246376	Down
FLJ37644	-1.21818	0.00250096	Down
CLDN8	-1.09288	0.00257639	Down
IGLV7-46	-1.07496	0.00283791	Down
SNORD115-34	-1.16393	0.003337	Down
WIF1	-1.10486	0.00400338	Down
THRSP	-1.33591	0.00479057	Down
CSN1S1	-1.29534	0.00854299	Down
C7	-1.02282	0.0101515	Down
OTTHUMG00000132237	-1.32158	0.0149435	Down
ELF5	-1.26728	0.0153271	Down
MUCL1	-1.53727	0.0158814	Down
GABRP	-1.14371	0.0341869	Down
DSG1	-1.07258	0.0388298	Down
ANLN	2.46434	9.2e-12	Up
PLK1	1.42481	9.2e-12	Up
TPX2	2.22632	9.2e-12	Up
NUSAP1	1.91351	9.2e-12	Up
NCAPG	1.73875	1.01e-11	Up
FAM72D	1.67409	1.42e-11	Up
DLGAP5	1.92386	1.59e-11	Up
MKI67	2.25261	1.68e-11	Up
KPNA2	1.45054	1.81e-11	Up
ARHGAP11A	1.28073	1.81e-11	Up
KIF4A	1.44968	2.1e-11	Up
HIST1H2AG	1.19629	2.1e-11	Up
TOP2A	2.43773	2.1e-11	Up
ASPM	2.29655	2.16e-11	Up
KIF2C	1.45036	2.79e-11	Up
HIST1H3B	1.78947	3.7e-11	Up
CEP55	1.81916	3.8e-11	Up
ARHGAP11B	1.21333	3.83e-11	Up
CCNA2	2.0223	5.15e-11	Up
KIF11	2.04446	5.48e-11	Up
CASC5	1.37952	5.85e-11	Up
KIF23	1.60226	6.68e-11	Up
PRC1	1.69866	6.77e-11	Up
CCNB2	1.61957	6.84e-11	Up
KIF20A	1.37114	8.37e-11	Up
ADAMDEC1	1.86333	1.08e-10	Up
RRM2	1.06953	1.21e-10	Up
NDC80	1.86373	1.21e-10	Up
CLSPN	1.45261	1.21e-10	Up
TTK	1.6924	1.27e-10	Up
LMNB1	1.34981	1.55e-10	Up
CKAP2	1.10037	1.82e-10	Up
BUB1	1.62834	1.83e-10	Up
CENPE	1.84746	1.86e-10	Up
PRR11	1.74557	1.86e-10	Up
CKAP2L	1.48321	1.87e-10	Up
MELK	1.68542	1.87e-10	Up
FAM72B	1.14054	2.04e-10	Up
CCNB1	1.26357	2.04e-10	Up
SKA3	1.22435	2.06e-10	Up
SGOL1	1.40263	2.1e-10	Up
CENPF	2.1467	2.15e-10	Up
HIST1H3F	1.63508	2.29e-10	Up
HIST1H3J	1.26407	2.5e-10	Up
NCAPH	1.16281	2.98e-10	Up
HIST1H2AE	1.36137	3e-10	Up
AURKA	1.02045	3.23e-10	Up
CKS2	1.54546	3.3e-10	Up
UBE2T	1.35074	3.34e-10	Up
CDC6	1.41224	3.56e-10	Up
FAM72C	1.23262	3.75e-10	Up
EXO1	1.52073	3.77e-10	Up
ECT2	1.47957	3.91e-10	Up
STIL	1.60374	3.92e-10	Up
RACGAP1	1.05323	3.99e-10	Up
HMMR	1.40426	4.19e-10	Up
KIF15	1.27229	4.35e-10	Up
CDK1	1.59433	4.45e-10	Up
HIST1H2AI	1.07533	4.59e-10	Up
NUF2	1.86087	5.05e-10	Up
EZH2	1.0966	5.06e-10	Up
DTL	1.65562	5.25e-10	Up
CENPN	1.12375	5.52e-10	Up
MCM10	1.5154	5.63e-10	Up
HIST2H3A	1.24178	5.89e-10	Up
SHCBP1	1.26992	6.88e-10	Up
SMC4	1.22911	7.46e-10	Up
HIST1H2AM	1.05705	7.93e-10	Up
CTHRC1	1.04266	9.37e-10	Up
FAM111B	1.80034	1.01e-09	Up
HIST1H2AB	1.30788	1.09e-09	Up
KIF14	1.83312	1.59e-09	Up
HIST1H2BO	1.0699	1.71e-09	Up
GEN1	1.05294	1.72e-09	Up
CDKN3	1.22032	1.89e-09	Up
FANCI	1.33315	1.96e-09	Up
HIST1H2BF	1.20045	2.28e-09	Up
HIST1H2BG	1.43902	2.28e-09	Up
BRCA2	1.17027	2.38e-09	Up
DIAPH3	1.14565	2.46e-09	Up
CDCA2	1.17491	2.73e-09	Up
POLQ	1.0729	2.78e-09	Up
ATAD2	1.32175	2.97e-09	Up
PBK	1.39995	2.99e-09	Up
BLM	1.11848	3.27e-09	Up
CCNE2	1.34119	4.28e-09	Up
CDC7	1.00586	5.16e-09	Up
SQLE	1.20327	6.02e-09	Up
MAD2L1	1.09017	6.29e-09	Up
KIAA1524	1.26232	6.65e-09	Up
HIST1H3H	1.49245	7.09e-09	Up
FOXM1	1.50683	7.48e-09	Up
KIF18A	1.47672	7.77e-09	Up
BRIP1	1.48436	9.84e-09	Up
TFRC	1.01554	1.03e-08	Up
DEPDC1	1.49154	1.13e-08	Up
ESCO2	1.19163	1.49e-08	Up
CXCL10	2.35515	1.67e-08	Up
RAD51AP1	1.32805	1.88e-08	Up
CENPI	1.18532	2.01e-08	Up
HIST1H2BI	1.20534	2.21e-08	Up
NEIL3	1.06631	2.33e-08	Up
NEK2	1.26486	2.43e-08	Up
MMP1	2.37771	2.97e-08	Up
BCL2A1	1.13619	3.86e-08	Up
TYMS	1.12699	5.03e-08	Up
RTKN2	1.03437	5.21e-08	Up
TICRR	1.33012	5.88e-08	Up
OTTHUMG00000154838	2.0279	7.56e-08	Up
GBP5	1.51963	1.02e-07	Up
CXCL11	1.50351	1.11e-07	Up
DNA2	1.03194	1.27e-07	Up
COL10A1	2.07951	1.31e-07	Up
WDHD1	1.00172	2.57e-07	Up
FN1	1.27984	2.66e-07	Up
CXCL9	1.99879	4.19e-07	Up
SLC7A5	1.10708	4.39e-07	Up
FNDC1	1.63558	5.24e-07	Up
IFI30	1.29255	6.1e-07	Up
FPR3	1.45775	7.15e-07	Up
SULF1	1.18825	7.23e-07	Up
PLA2G7	1.23055	1.19e-06	Up
BGN	1.0932	1.25e-06	Up
CHML	1.23374	1.26e-06	Up
INHBA	1.17171	1.77e-06	Up
HIST2H4B	1.19863	1.88e-06	Up
FCGR1B	1.10081	2.4e-06	Up
XRCC2	1.02678	2.69e-06	Up
MMP12	1.59067	3.73e-06	Up
FCGR1A	1.07667	4.44e-06	Up
FCGR3A	1.04073	4.81e-06	Up
MMP13	2.03139	6.29e-06	Up
LYZ	1.25923	6.8e-06	Up
GPSM2	1.04987	8.77e-06	Up
UBD	1.18896	8.88e-06	Up
SAMSN1	1.20722	9.57e-06	Up
HIST1H4H	1.62796	9.97e-06	Up
LRRC15	1.29645	1.03e-05	Up
ICOS	1.10586	1.03e-05	Up
OLR1	1.26717	1.32e-05	Up
SPP1	1.59364	1.6e-05	Up
ST8SIA6-AS1	1.07283	2.78e-05	Up
COL11A1	1.25865	4.04e-05	Up
AQP9	1.00992	4.31e-05	Up
RGS1	1.27855	6.07e-05	Up
TMEM45A	1.05585	8.66e-05	Up
OAS2	1.12065	8.97e-05	Up
SELL	1.04868	0.000201	Up
RSAD2	1.10727	0.000269	Up
IGHG4	1.10306	0.000297	Up
CXCL13	1.45191	0.000547	Up
IBSP	1.07606	0.000959	Up
CCL18	1.28391	0.00107261	Up
MS4A1	1.10326	0.00217875	Up
KYNU	1.05049	0.00408716	Up
S100A9	1.0447	0.00511759	Up
CASP14	1.22159	0.0424166	Up
ZBTB4	-0.522182	1.93e-12	Not sig
TTC28	-0.639832	9.2e-12	Not sig
PELI2	-0.999086	1.49e-11	Not sig
MIR145	-0.928053	3.71e-11	Not sig
TENC1	-0.686804	4.58e-11	Not sig
PAK6	0.897339	7.25e-11	Not sig
DIXDC1	-0.526189	1.08e-10	Not sig
GSN	-0.768954	1.09e-10	Not sig
RBPMS	-0.780805	1.21e-10	Not sig
MIR99A	-0.800898	1.21e-10	Not sig
MSRB3	-0.69201	1.22e-10	Not sig
MEIS2	-0.941397	1.55e-10	Not sig
PKD2	-0.70944	1.62e-10	Not sig
SMARCC2	-0.465276	1.71e-10	Not sig
NR3C2	-0.738528	1.82e-10	Not sig
KLHDC1	-0.91309	1.83e-10	Not sig
SAV1	-0.66799	1.87e-10	Not sig
FXYD1	-0.784594	2.06e-10	Not sig
HOXA6	-0.538078	2.1e-10	Not sig
MAB21L1	-0.85087	2.15e-10	Not sig
LTBP4	-0.607386	2.31e-10	Not sig
MTHFD2	0.945954	2.63e-10	Not sig
HIST1H2AL	0.654061	2.76e-10	Not sig
PGM5	-0.950939	3.01e-10	Not sig
CIT	0.885485	3.01e-10	Not sig
PER2	-0.742772	3.16e-10	Not sig
MIR936	-0.997137	3.34e-10	Not sig
SPATA6	-0.888066	3.36e-10	Not sig
TMEM206	0.616168	3.36e-10	Not sig
STARD9	-0.732094	3.41e-10	Not sig
ABRACL	0.795652	3.75e-10	Not sig
GPRASP1	-0.565105	4.13e-10	Not sig
MEMO1	0.314037	4.45e-10	Not sig
EPHX2	-0.6407	4.54e-10	Not sig
EPB41L4A-AS1	-0.938675	4.86e-10	Not sig
FAM72A	0.967084	4.98e-10	Not sig
OTTHUMG00000154332	-0.62411	5.52e-10	Not sig
MAGI2-AS3	-0.49988	5.63e-10	Not sig
HIST1H2BD	0.942765	5.63e-10	Not sig
GTF2IRD2	-0.630344	5.72e-10	Not sig
TIMM17A	0.868949	5.89e-10	Not sig
CENPO	0.53739	6.43e-10	Not sig
GTF2IRD2B	-0.509453	6.88e-10	Not sig
CSRP1	-0.936771	6.88e-10	Not sig
CALCOCO1	-0.576354	7.33e-10	Not sig
TMEM220	-0.703655	7.33e-10	Not sig
KIAA1377	-0.839785	7.33e-10	Not sig
FANCA	0.541642	7.93e-10	Not sig
FANCD2	0.997016	9.23e-10	Not sig
MICU3	-0.765285	9.37e-10	Not sig
BOC	-0.813387	9.69e-10	Not sig
HIST1H2AH	0.758471	9.84e-10	Not sig
SYNE1	-0.802534	9.91e-10	Not sig
HIST1H3D	0.957914	1.01e-09	Not sig
SRSF5	-0.725625	1.01e-09	Not sig
FHL2	-0.565728	1.04e-09	Not sig
CRY2	-0.372197	1.05e-09	Not sig
CENPA	0.715002	1.05e-09	Not sig
PGM5-AS1	-0.656058	1.06e-09	Not sig
BIRC5	0.725556	1.07e-09	Not sig
MCM4	0.866131	1.07e-09	Not sig
HJURP	0.951489	1.16e-09	Not sig
FGF2	-0.784473	1.21e-09	Not sig
LOC100506834	-0.844021	1.24e-09	Not sig
GTF2IRD2P1	-0.847854	1.28e-09	Not sig
PPP1R14BP3	0.832562	1.28e-09	Not sig
CDCA8	0.803832	1.35e-09	Not sig
SCARA5	-0.614925	1.52e-09	Not sig
CEP68	-0.410127	1.54e-09	Not sig
LEPR	-0.887031	1.56e-09	Not sig
STMN1	0.516396	1.59e-09	Not sig
EZH1	-0.92078	1.59e-09	Not sig
GSTM2	-0.61931	1.71e-09	Not sig
CDC25A	0.584196	1.81e-09	Not sig
PARP1	0.632888	1.85e-09	Not sig
PACRG	-0.318338	1.89e-09	Not sig
SETBP1	-0.861916	1.96e-09	Not sig
KIFC1	0.815936	1.96e-09	Not sig
CTTNBP2	-0.616325	2.1e-09	Not sig
AHNAK	-0.785565	2.12e-09	Not sig
HIST2H2AA4	0.991077	2.15e-09	Not sig
ARHGEF25	-0.459515	2.19e-09	Not sig
TMEM47	-0.903886	2.22e-09	Not sig
FAM13A	-0.798287	2.23e-09	Not sig
C7orf41	-0.88354	2.28e-09	Not sig
MTFR2	0.992977	2.28e-09	Not sig
SCN4B	-0.361731	2.28e-09	Not sig
THRB	-0.830764	2.28e-09	Not sig
PTTG1	0.87108	2.37e-09	Not sig
FTO	-0.47884	2.4e-09	Not sig
KCTD5	0.547506	2.55e-09	Not sig
RAD54L	0.62652	2.58e-09	Not sig
PARK2	-0.419744	2.58e-09	Not sig
NR3C1	-0.595379	2.59e-09	Not sig
PTPN21	-0.624657	2.6e-09	Not sig
TSPYL2	-0.782845	2.61e-09	Not sig
TSSC1	0.337303	2.7e-09	Not sig
FEN1	0.82279	2.72e-09	Not sig
LOC100188947	-0.470508	2.73e-09	Not sig
TACC3	0.374201	2.73e-09	Not sig
HIST2H2BC	0.742865	2.74e-09	Not sig
MYBL2	0.936926	2.79e-09	Not sig
NRG1	-0.740917	2.79e-09	Not sig
LRRC48	-0.339799	2.89e-09	Not sig
DHRS12	-0.361378	2.97e-09	Not sig
PRICKLE2	-0.872172	2.97e-09	Not sig
ADHFE1	-0.720817	2.98e-09	Not sig
ACTA2	-0.897691	3.01e-09	Not sig
PLAT	-0.928713	3.07e-09	Not sig
E2F8	0.802269	3.37e-09	Not sig
CHFR	0.298194	3.37e-09	Not sig
FAM49B	0.570673	3.37e-09	Not sig
TCF7L2	-0.700459	3.54e-09	Not sig
CDC20	0.851752	3.61e-09	Not sig
KNSTRN	0.899365	3.69e-09	Not sig
CYBRD1	-0.891855	4.02e-09	Not sig
HOXA2	-0.614048	4.05e-09	Not sig
TMSB10	0.70432	4.35e-09	Not sig
OXTR	-0.986229	4.35e-09	Not sig
AP1S1	0.432783	4.56e-09	Not sig
SKA1	0.897439	4.62e-09	Not sig
TIMELESS	0.794816	4.96e-09	Not sig
RUNX1T1	-0.988009	4.98e-09	Not sig
PSMD14	0.741879	5e-09	Not sig
TRIP13	0.946005	5.06e-09	Not sig
CAB39L	-0.738937	5.44e-09	Not sig
PCDHGB7	-0.555204	5.65e-09	Not sig
MIR100HG	-0.601869	5.65e-09	Not sig
MYOM1	-0.932132	5.82e-09	Not sig
CDC25C	0.768184	5.89e-09	Not sig
PPAP2B	-0.93601	5.89e-09	Not sig
TSHZ1	-0.681655	6.12e-09	Not sig
PRDM5	-0.557813	6.33e-09	Not sig
GTSE1	0.474647	6.45e-09	Not sig
SSBP2	-0.831854	6.45e-09	Not sig
C8orf76	0.57972	6.45e-09	Not sig
MEMO1P1	0.715143	6.81e-09	Not sig
GINS1	0.672325	7.02e-09	Not sig
NRIP2	-0.460197	7.17e-09	Not sig
C2orf40	-0.384387	7.49e-09	Not sig
OLFML2A	-0.553486	7.63e-09	Not sig
CHEK1	0.918587	7.67e-09	Not sig
FAM228B	-0.395377	7.67e-09	Not sig
KIAA0101	0.966511	7.78e-09	Not sig
DST	-0.890307	7.89e-09	Not sig
OTTHUMG00000058670	-0.534415	7.98e-09	Not sig
TBX18	-0.745713	8.79e-09	Not sig
USP39	0.403214	8.95e-09	Not sig
H2AFZ	0.781133	8.97e-09	Not sig
FAM149A	-0.252295	8.97e-09	Not sig
KIF13A	-0.48478	9.17e-09	Not sig
TRIM9	-0.409572	9.51e-09	Not sig
DENND2A	-0.325979	9.55e-09	Not sig
SGK494	0.640239	9.57e-09	Not sig
OTTHUMG00000161243	-0.599041	9.69e-09	Not sig
MYLK	-0.5368	9.69e-09	Not sig
ATP6V0B	0.641926	9.69e-09	Not sig
ORC1	0.750712	9.71e-09	Not sig
AGAP11	-0.773838	9.75e-09	Not sig
PSMD2	0.658363	9.8e-09	Not sig
DMD-AS2	-0.477045	1.01e-08	Not sig
RNASEH2A	0.70845	1.04e-08	Not sig
IQGAP3	0.896316	1.04e-08	Not sig
PPM1G	0.383975	1.1e-08	Not sig
FAM83D	0.931936	1.12e-08	Not sig
CDC45	0.721535	1.14e-08	Not sig
SORBS1	-0.986023	1.14e-08	Not sig
TRIM59	0.729443	1.14e-08	Not sig
RAD51	0.678793	1.15e-08	Not sig
CASP12	-0.352489	1.15e-08	Not sig
GIPC2	-0.956027	1.16e-08	Not sig
GAS2L3	0.960732	1.18e-08	Not sig
UBE2C	0.804148	1.25e-08	Not sig
DONSON	0.730272	1.25e-08	Not sig
NFE2L3	0.911874	1.28e-08	Not sig
ZNF582-AS1	-0.416819	1.28e-08	Not sig
ACOX2	-0.511259	1.28e-08	Not sig
TMEM245	-0.416345	1.34e-08	Not sig
EIF3J-AS1	-0.395997	1.34e-08	Not sig
CMC2	0.658384	1.36e-08	Not sig
PAK3	-0.683037	1.39e-08	Not sig
AURKB	0.638168	1.42e-08	Not sig
ATP5J2	0.41315	1.42e-08	Not sig
F3	-0.62136	1.49e-08	Not sig
SNORD78	0.977028	1.49e-08	Not sig
ADAMTS9-AS1	-0.564716	1.54e-08	Not sig
HIST1H2BJ	0.817408	1.55e-08	Not sig
DDX39A	0.496522	1.6e-08	Not sig
PDE5A	-0.996778	1.6e-08	Not sig
CD80	0.724343	1.6e-08	Not sig
ARHGAP6	-0.526341	1.6e-08	Not sig
COX7A1	-0.69021	1.67e-08	Not sig
LOC286437	-0.719641	1.67e-08	Not sig
ESPL1	0.381489	1.69e-08	Not sig
RAMP2-AS1	-0.367333	1.78e-08	Not sig
OTTHUMG00000152404	-0.47429	1.8e-08	Not sig
PGM5P2	-0.516251	1.83e-08	Not sig
HIST1H2BK	0.910131	1.87e-08	Not sig
LETMD1	-0.556368	1.88e-08	Not sig
ADD1	-0.352583	1.88e-08	Not sig
PDE1C	-0.879913	1.88e-08	Not sig
FOXO1	-0.719943	1.88e-08	Not sig
PCDHB11	-0.696138	1.93e-08	Not sig
LOC283335	-0.327218	2.01e-08	Not sig
STIP1	0.569304	2.01e-08	Not sig
BTNL9	-0.41364	2.04e-08	Not sig
EMX2OS	-0.346687	2.06e-08	Not sig
HN1	0.742339	2.12e-08	Not sig
AFAP1L2	-0.465224	2.17e-08	Not sig
CLDN11	-0.522242	2.18e-08	Not sig
ZC3H6	-0.752281	2.23e-08	Not sig
OIP5	0.678535	2.23e-08	Not sig
SASH1	-0.716785	2.24e-08	Not sig
CIRBP	-0.791713	2.3e-08	Not sig
LOC100653336	-0.591179	2.35e-08	Not sig
FAM122A	-0.707392	2.36e-08	Not sig
ZFHX4	-0.952252	2.4e-08	Not sig
UBE2S	0.778065	2.44e-08	Not sig
NUP210	0.689734	2.46e-08	Not sig
GLI3	-0.759518	2.53e-08	Not sig
MAGI2	-0.307262	2.56e-08	Not sig
ORC6	0.659642	2.58e-08	Not sig
TINAGL1	-0.506449	2.58e-08	Not sig
FBXL7	-0.512459	2.6e-08	Not sig
LSM4	0.541475	2.68e-08	Not sig
SOGA3	-0.577072	2.82e-08	Not sig
LOC100652994	-0.85298	2.87e-08	Not sig
GULP1	-0.675075	3.04e-08	Not sig
SRPK1	0.696807	3.07e-08	Not sig
RERE	-0.389987	3.21e-08	Not sig
RCC1	0.410036	3.21e-08	Not sig
HIST1H2BC	0.743611	3.23e-08	Not sig
C11orf82	0.817851	3.24e-08	Not sig
CTPS1	0.762627	3.26e-08	Not sig
C20orf24	0.666766	3.26e-08	Not sig
PNP	0.778319	3.28e-08	Not sig
PDE2A	-0.512109	3.34e-08	Not sig
ATIC	0.513472	3.38e-08	Not sig
NPAS3	-0.493969	3.52e-08	Not sig
HIST1H2BH	0.983317	3.55e-08	Not sig
MOCS1	-0.568006	3.56e-08	Not sig
UHRF1	0.637423	3.81e-08	Not sig
TET3	0.371558	3.83e-08	Not sig
APBB2	-0.605158	3.83e-08	Not sig
MCM6	0.887668	3.83e-08	Not sig
PARVA	-0.572192	3.85e-08	Not sig
ZNF367	0.48762	3.86e-08	Not sig
OTTHUMG00000009307	-0.57989	3.99e-08	Not sig
MEG3	-0.794011	3.99e-08	Not sig
COA6	0.569106	3.99e-08	Not sig
ASF1B	0.417043	4.13e-08	Not sig
MYL9	-0.879014	4.31e-08	Not sig
ZWINT	0.925437	4.33e-08	Not sig
FAM161B	-0.361334	4.4e-08	Not sig
UTRN	-0.683175	4.4e-08	Not sig
IGFBP6	-0.66985	4.53e-08	Not sig
ARHGAP20	-0.901844	4.66e-08	Not sig
RGS6	-0.320139	4.66e-08	Not sig
MYO19	0.412976	4.68e-08	Not sig
C1orf123	-0.309173	4.84e-08	Not sig
OTTHUMG00000159877	-0.612315	4.88e-08	Not sig
ITIH5	-0.949738	4.95e-08	Not sig
GNG12-AS1	-0.177119	5e-08	Not sig
SMC6	0.665976	5.01e-08	Not sig
STXBP1	-0.725664	5.08e-08	Not sig
KANK2	-0.546362	5.11e-08	Not sig
KIAA1456	-0.480627	5.12e-08	Not sig
FLJ13197	-0.360619	5.13e-08	Not sig
STX6	0.453326	5.16e-08	Not sig
POC1A	0.346041	5.19e-08	Not sig
UQCRH	0.613384	5.22e-08	Not sig
HMGB3	0.806101	5.23e-08	Not sig
CRYAB	-0.836105	5.23e-08	Not sig
SCN3A	-0.886629	5.27e-08	Not sig
NR2F2-AS1	-0.510519	5.34e-08	Not sig
TPM3	0.472677	5.34e-08	Not sig
ARL4A	-0.632736	5.4e-08	Not sig
CCNE1	0.797931	5.57e-08	Not sig
NAALAD2	-0.614721	5.57e-08	Not sig
TK1	0.638906	5.57e-08	Not sig
NUDT5	0.758756	5.61e-08	Not sig
KL	-0.677364	5.61e-08	Not sig
SLC20A1	0.55995	5.63e-08	Not sig
GRAMD3	-0.844883	5.66e-08	Not sig
FAM96A	0.448151	6.01e-08	Not sig
TPT1-AS1	-0.626413	6.14e-08	Not sig
OTTHUMG00000017144	-0.794593	6.17e-08	Not sig
PDSS1	0.615431	6.19e-08	Not sig
MIR3671	-0.862657	6.21e-08	Not sig
CCDC167	0.782764	6.35e-08	Not sig
UACA	-0.658622	6.56e-08	Not sig
MAST4	-0.651865	6.57e-08	Not sig
RHBDF2	0.267702	6.74e-08	Not sig
ADCY5	-0.328581	6.74e-08	Not sig
STARD13	-0.365099	7.18e-08	Not sig
DCAF13	0.772238	7.43e-08	Not sig
ZNF423	-0.508424	7.53e-08	Not sig
CCDC8	-0.524206	7.66e-08	Not sig
EID1	-0.44575	7.74e-08	Not sig
ANKRD29	-0.850179	7.8e-08	Not sig
DPP3	0.623179	7.91e-08	Not sig
ALYREF	0.568096	8.06e-08	Not sig
NDUFB3	0.646069	8.06e-08	Not sig
CTSF	-0.589094	8.18e-08	Not sig
CEP85	0.54685	8.28e-08	Not sig
TTC13	0.584238	8.72e-08	Not sig
CENPK	0.686532	8.86e-08	Not sig
ACTR2	0.443277	8.86e-08	Not sig
NSG1	-0.233367	9.11e-08	Not sig
FOXP2	-0.602226	9.11e-08	Not sig
TLN2	-0.592199	9.11e-08	Not sig
WHSC1	0.41274	9.11e-08	Not sig
ARID5B	-0.788676	9.11e-08	Not sig
C10orf112	-0.228702	9.15e-08	Not sig
MCM2	0.50408	9.15e-08	Not sig
FAM136A	0.340748	9.15e-08	Not sig
BORA	0.768354	9.15e-08	Not sig
DSN1	0.823708	9.15e-08	Not sig
WDR76	0.694203	9.23e-08	Not sig
ZNF471	-0.441529	9.23e-08	Not sig
JAM3	-0.845304	9.31e-08	Not sig
SPTBN1	-0.705593	9.4e-08	Not sig
HEATR3	0.541515	9.4e-08	Not sig
TMOD1	-0.755356	9.63e-08	Not sig
CDC20P1	0.67875	9.63e-08	Not sig
INS	-0.454764	9.66e-08	Not sig
TNMD	-0.494464	9.69e-08	Not sig
JUN	-0.528874	9.86e-08	Not sig
HIST1H2BM	0.962228	1.02e-07	Not sig
STC2	-0.984564	1.02e-07	Not sig
CX3CR1	-0.74529	1.04e-07	Not sig
ZADH2	-0.370094	1.05e-07	Not sig
DNALI1	-0.915647	1.06e-07	Not sig
PLK4	0.9148	1.06e-07	Not sig
AKAP12	-0.858127	1.06e-07	Not sig
RBMS2	-0.47199	1.07e-07	Not sig
NLGN1	-0.440729	1.07e-07	Not sig
EFCAB6	-0.339497	1.07e-07	Not sig
DESI2	0.433117	1.08e-07	Not sig
LRRN4CL	-0.400863	1.1e-07	Not sig
C1orf131	0.481015	1.1e-07	Not sig
ATP1B2	-0.563345	1.11e-07	Not sig
FAM162B	-0.770039	1.11e-07	Not sig
DEPTOR	-0.635903	1.12e-07	Not sig
SLAMF8	0.857667	1.12e-07	Not sig
HSPA8	0.356082	1.12e-07	Not sig
PSMA5	0.570418	1.16e-07	Not sig
SPC25	0.605189	1.17e-07	Not sig
GLTSCR2	-0.610418	1.18e-07	Not sig
C16orf87	0.565794	1.18e-07	Not sig
SEPT10	-0.446349	1.18e-07	Not sig
DNAJB11	0.68351	1.19e-07	Not sig
WDR62	0.298649	1.19e-07	Not sig
HIST1H1B	0.67722	1.2e-07	Not sig
E2F1	0.377086	1.2e-07	Not sig
SGOL2	0.454276	1.21e-07	Not sig
SLC25A19	0.613976	1.22e-07	Not sig
BPNT1	0.58628	1.24e-07	Not sig
LRFN5	-0.6096	1.27e-07	Not sig
BAI3	-0.239373	1.27e-07	Not sig
HMGCS1	0.759548	1.28e-07	Not sig
MIR4524A	-0.956276	1.29e-07	Not sig
AGTR1	-0.480507	1.29e-07	Not sig
ARPC5L	0.372226	1.29e-07	Not sig
PCNA	0.752735	1.3e-07	Not sig
CCT5	0.585688	1.31e-07	Not sig
ITPR1	-0.883751	1.33e-07	Not sig
E2F3	0.84755	1.33e-07	Not sig
POLI	-0.543078	1.33e-07	Not sig
OTTHUMG00000162821	-0.363332	1.36e-07	Not sig
LAMTOR2	0.366662	1.36e-07	Not sig
SMG5	0.508483	1.37e-07	Not sig
PRDX1	0.554636	1.37e-07	Not sig
CDC123	0.64477	1.41e-07	Not sig
TSPAN7	-0.913582	1.41e-07	Not sig
FAM47E	-0.356905	1.41e-07	Not sig
SIK2	-0.665493	1.46e-07	Not sig
DPH2	0.281717	1.47e-07	Not sig
GPR124	-0.653032	1.48e-07	Not sig
BBS1	-0.344393	1.48e-07	Not sig
MCOLN2	0.62344	1.49e-07	Not sig
CPSF3	0.571353	1.51e-07	Not sig
NME1	0.568313	1.51e-07	Not sig
TIMM8B	0.492897	1.52e-07	Not sig
SOCS2	-0.646959	1.53e-07	Not sig
EPRS	0.72404	1.55e-07	Not sig
ZC3H12B	-0.387875	1.55e-07	Not sig
CCT3	0.568445	1.58e-07	Not sig
ADCYAP1R1	-0.428405	1.6e-07	Not sig
PDIA6	0.426121	1.61e-07	Not sig
SLIT2-IT1	-0.54954	1.61e-07	Not sig
ZBTB20	-0.875083	1.61e-07	Not sig
MIR10B	-0.289179	1.63e-07	Not sig
PSMD1	0.577842	1.64e-07	Not sig
PPP4C	0.571019	1.64e-07	Not sig
PDE11A	-0.318833	1.68e-07	Not sig
PHLDB1	-0.357312	1.7e-07	Not sig
FAM13C	-0.919833	1.71e-07	Not sig
MEIS1	-0.647441	1.73e-07	Not sig
MIR497HG	-0.394608	1.74e-07	Not sig
ZNF300P1	-0.680913	1.79e-07	Not sig
HIST2H3D	0.850258	1.81e-07	Not sig
DLC1	-0.834923	1.86e-07	Not sig
TP53AIP1	-0.298294	1.86e-07	Not sig
HPSE	0.624236	1.87e-07	Not sig
SIRT3	-0.21875	1.87e-07	Not sig
MRPS16	0.471911	1.88e-07	Not sig
FGF1	-0.495551	1.89e-07	Not sig
GART	0.573047	1.9e-07	Not sig
FBXO5	0.571542	1.97e-07	Not sig
REEP4	0.36959	1.97e-07	Not sig
MAML3	-0.406567	1.99e-07	Not sig
METTL13	0.45303	2.03e-07	Not sig
COQ2	0.536027	2.06e-07	Not sig
ARHGAP10	-0.657575	2.06e-07	Not sig
EIF4E3	-0.53179	2.08e-07	Not sig
ZNF106	-0.570985	2.15e-07	Not sig
GPRASP2	-0.372663	2.17e-07	Not sig
PARD3B	-0.50702	2.18e-07	Not sig
OTTHUMG00000165053	-0.817387	2.2e-07	Not sig
PTRF	-0.749956	2.2e-07	Not sig
CDCA4	0.33366	2.2e-07	Not sig
DNMT1	0.443497	2.2e-07	Not sig
LIFR-AS1	-0.269499	2.21e-07	Not sig
CA11	-0.372633	2.21e-07	Not sig
ZWILCH	0.875728	2.22e-07	Not sig
TRPC1	-0.69379	2.22e-07	Not sig
TIAM1	0.54405	2.22e-07	Not sig
CRYBG3	-0.791659	2.23e-07	Not sig
FLAD1	0.420033	2.26e-07	Not sig
PLAUR	0.845329	2.26e-07	Not sig
HCAR1	-0.778435	2.28e-07	Not sig
PSMA7	0.482284	2.28e-07	Not sig
RUNDC3B	-0.506566	2.28e-07	Not sig
KNTC1	0.804644	2.38e-07	Not sig
YWHAZP3	0.476394	2.43e-07	Not sig
MIRLET7I	-0.467127	2.43e-07	Not sig
ARPC3	0.474989	2.44e-07	Not sig
USP44	-0.327411	2.44e-07	Not sig
OTTHUMG00000162673	-0.356483	2.48e-07	Not sig
E2F7	0.701895	2.5e-07	Not sig
EIF3G	-0.418775	2.54e-07	Not sig
ADAM19	0.458775	2.57e-07	Not sig
ITGAX	0.554041	2.62e-07	Not sig
TNS4	-0.869286	2.64e-07	Not sig
LAMB2	-0.56451	2.64e-07	Not sig
GGH	0.521145	2.7e-07	Not sig
FDPS	0.412901	2.7e-07	Not sig
LAMP3	0.956786	2.75e-07	Not sig
OTTHUMG00000158007	-0.29535	2.76e-07	Not sig
TTL	0.430276	2.79e-07	Not sig
CENPL	0.570221	2.86e-07	Not sig
FAM98A	0.52459	2.95e-07	Not sig
SGPL1	0.422316	3e-07	Not sig
HIST1H2BN	0.594809	3e-07	Not sig
SNORD94	-0.947072	3.1e-07	Not sig
LOC100509621	-0.734208	3.12e-07	Not sig
ARRDC3	-0.707808	3.14e-07	Not sig
TAGLN	-0.709881	3.16e-07	Not sig
HIST1H2BL	0.575603	3.2e-07	Not sig
DBF4	0.778904	3.28e-07	Not sig
STAT5B	-0.483531	3.33e-07	Not sig
HTATIP2	0.552693	3.33e-07	Not sig
SMAD3	-0.510819	3.35e-07	Not sig
SMARCA2	-0.520367	3.35e-07	Not sig
MIR2277	-0.527393	3.37e-07	Not sig
WDR67	0.661916	3.38e-07	Not sig
CBX7	-0.329527	3.39e-07	Not sig
CCNF	0.540537	3.46e-07	Not sig
SLC25A39	0.518768	3.46e-07	Not sig
FOLR1	-0.526968	3.46e-07	Not sig
LPPR1	-0.29677	3.54e-07	Not sig
TMEM132C	-0.544836	3.55e-07	Not sig
PHF17	-0.496753	3.55e-07	Not sig
UGGT1	0.53356	3.59e-07	Not sig
PGM2L1	0.802094	3.7e-07	Not sig
ERG	-0.540543	3.73e-07	Not sig
EEPD1	-0.380106	3.73e-07	Not sig
SMYD1	-0.618825	3.74e-07	Not sig
BAK1	0.30927	3.74e-07	Not sig
KCNMB1	-0.496056	3.74e-07	Not sig
KIF22	0.449782	3.74e-07	Not sig
C16orf89	-0.386172	3.74e-07	Not sig
CCDC158	-0.500064	3.79e-07	Not sig
ZFP69B	0.695911	3.81e-07	Not sig
MPHOSPH9	0.650653	3.81e-07	Not sig
CNTNAP3B	-0.707324	3.85e-07	Not sig
PTPRB	-0.992906	3.89e-07	Not sig
SYBU	-0.319362	3.89e-07	Not sig
MIR4788	0.35034	3.98e-07	Not sig
MIS18A	0.624168	4e-07	Not sig
OTTHUMG00000160859	-0.536748	4.01e-07	Not sig
RAI2	-0.359285	4.01e-07	Not sig
GPR116	-0.853671	4.01e-07	Not sig
CHAC2	0.461565	4.08e-07	Not sig
MID2	-0.487932	4.23e-07	Not sig
OVCH2	-0.608144	4.23e-07	Not sig
PHYHD1	-0.392133	4.33e-07	Not sig
SOBP	-0.404488	4.35e-07	Not sig
PARPBP	0.692268	4.39e-07	Not sig
RASL11A	-0.655849	4.39e-07	Not sig
DEPDC1B	0.721367	4.39e-07	Not sig
OTTHUMG00000152506	-0.630033	4.46e-07	Not sig
POLE2	0.527766	4.6e-07	Not sig
ZNF204P	-0.484628	4.64e-07	Not sig
SNTB2	-0.632384	4.64e-07	Not sig
GZMB	0.691602	4.64e-07	Not sig
EFCAB1	-0.310591	4.65e-07	Not sig
DNMT3A	0.320012	4.65e-07	Not sig
GNG11	-0.721608	4.67e-07	Not sig
RFWD3	0.553934	4.72e-07	Not sig
CTLA4	0.732808	4.77e-07	Not sig
YKT6	0.411063	4.81e-07	Not sig
CDCA3	0.505682	4.82e-07	Not sig
RSPO3	-0.932551	4.82e-07	Not sig
PTPRG	-0.700522	4.92e-07	Not sig
TACC1	-0.71039	5.01e-07	Not sig
IMMT	0.332328	5.04e-07	Not sig
GRIA4	-0.743561	5.04e-07	Not sig
HDGF	0.432077	5.04e-07	Not sig
TFEC	0.902655	5.09e-07	Not sig
MTFR1	0.602571	5.09e-07	Not sig
GCOM1	-0.425426	5.14e-07	Not sig
MRPL47	0.72558	5.17e-07	Not sig
NUP85	0.417736	5.26e-07	Not sig
HOXA3	-0.228779	5.36e-07	Not sig
S100B	-0.37228	5.42e-07	Not sig
CNTNAP3	-0.531242	5.42e-07	Not sig
EMCN	-0.953748	5.43e-07	Not sig
HAUS8	0.526662	5.43e-07	Not sig
SPDL1	0.663729	5.47e-07	Not sig
NPR1	-0.76508	5.49e-07	Not sig
PMM2	0.606925	5.52e-07	Not sig
PEAR1	-0.252014	5.52e-07	Not sig
MME-AS1	-0.662281	5.55e-07	Not sig
PLLP	-0.527763	5.55e-07	Not sig
MBLAC2	-0.306441	5.55e-07	Not sig
BRI3BP	0.587768	5.55e-07	Not sig
CYB5D2	-0.281529	5.55e-07	Not sig
MOB3B	-0.607027	5.57e-07	Not sig
C11orf63	-0.584199	5.58e-07	Not sig
PAK2	0.404189	5.68e-07	Not sig
H2AFX	0.590647	5.69e-07	Not sig
RQCD1	0.331659	5.69e-07	Not sig
NCAPD3	0.59413	5.69e-07	Not sig
ST5	-0.432611	5.73e-07	Not sig
HENMT1	0.48705	5.83e-07	Not sig
PRKD1	-0.540178	5.85e-07	Not sig
SNRPG	0.420084	5.85e-07	Not sig
TPM2	-0.554872	5.85e-07	Not sig
UBE2F	0.404716	5.85e-07	Not sig
RCC2	0.495629	5.86e-07	Not sig
CCDC36	-0.252978	5.96e-07	Not sig
CLCA4	-0.763308	6.06e-07	Not sig
TAP1	0.8738	6.08e-07	Not sig
HIST2H2AB	0.717713	6.08e-07	Not sig
LOC100505679	-0.547191	6.34e-07	Not sig
EDA2R	-0.909516	6.51e-07	Not sig
PRDX4	0.564982	6.51e-07	Not sig
PAK7	-0.323994	6.53e-07	Not sig
RFC4	0.724679	6.56e-07	Not sig
CDKN1C	-0.303468	6.56e-07	Not sig
METTL7A	-0.811831	6.63e-07	Not sig
CD72	0.357498	6.84e-07	Not sig
E2F2	0.31717	6.92e-07	Not sig
FAM126A	-0.931562	6.94e-07	Not sig
LPAR1	-0.809366	6.94e-07	Not sig
LINC00277	-0.309183	6.94e-07	Not sig
DNAJC5B	0.658471	6.96e-07	Not sig
MLF1IP	0.916189	7.12e-07	Not sig
PEAK1	-0.433885	7.12e-07	Not sig
STAT1	0.969335	7.15e-07	Not sig
THRA	-0.448394	7.23e-07	Not sig
UQCRHL	0.699744	7.26e-07	Not sig
NR2F1	-0.725284	7.29e-07	Not sig
ETV7	0.347423	7.34e-07	Not sig
ME3	-0.472089	7.39e-07	Not sig
PDGFA	-0.474881	7.44e-07	Not sig
MTERFD1	0.587401	7.58e-07	Not sig
MPRIP	-0.354414	7.61e-07	Not sig
NDUFS2	0.321459	7.61e-07	Not sig
WHAMMP3	-0.42879	7.61e-07	Not sig
ACTL6A	0.584329	7.62e-07	Not sig
MGARP	-0.283233	7.65e-07	Not sig
CLEC3B	-0.461067	7.67e-07	Not sig
F10	-0.326593	7.69e-07	Not sig
MAGI1	-0.54394	7.71e-07	Not sig
PDAP1	0.316188	7.82e-07	Not sig
OTTHUMG00000066812	-0.76266	7.87e-07	Not sig
TCP11L2	-0.64621	7.97e-07	Not sig
ABLIM1	-0.647305	7.97e-07	Not sig
FYCO1	-0.401326	7.97e-07	Not sig
WDFY3-AS2	-0.348474	8.07e-07	Not sig
SEMA3G	-0.388393	8.12e-07	Not sig
GINS4	0.412764	8.16e-07	Not sig
TSEN54	0.268796	8.17e-07	Not sig
COLGALT1	0.669247	8.17e-07	Not sig
PJA2	-0.487509	8.32e-07	Not sig
MASTL	0.847106	8.39e-07	Not sig
WISP1	0.847825	8.42e-07	Not sig
MAML2	-0.877237	8.53e-07	Not sig
HIST1H2BE	0.462574	8.53e-07	Not sig
FLVCR2	0.733598	8.57e-07	Not sig
OTTHUMG00000154786	0.499606	8.7e-07	Not sig
SLC12A8	0.348056	8.75e-07	Not sig
LPHN3	-0.876297	8.76e-07	Not sig
AMIGO2	-0.643444	8.87e-07	Not sig
CFL1P3	0.418762	8.9e-07	Not sig
HSPA14	0.656122	8.92e-07	Not sig
GTF3C6	0.556125	8.97e-07	Not sig
MED8	0.465776	8.97e-07	Not sig
OTTHUMG00000046152	-0.562166	8.98e-07	Not sig
INTS7	0.74659	8.98e-07	Not sig
HIST1H3G	0.959531	9e-07	Not sig
DAP3	0.472299	9.14e-07	Not sig
IDO1	0.794786	9.15e-07	Not sig
SNORD8	-0.853471	9.19e-07	Not sig
HNRNPAB	0.437153	9.36e-07	Not sig
PCDHB12	-0.540564	9.36e-07	Not sig
CSTF2	0.399543	9.39e-07	Not sig
ABCB1	-0.862933	9.42e-07	Not sig
RFX2	-0.341303	9.53e-07	Not sig
NRXN1	-0.29214	9.55e-07	Not sig
DNASE2	0.419927	9.55e-07	Not sig
RASIP1	-0.380281	9.62e-07	Not sig
H2AFY	0.310966	9.62e-07	Not sig
HIST3H2A	0.774992	9.62e-07	Not sig
WASF3	-0.587581	9.62e-07	Not sig
MXRA7	-0.62487	9.72e-07	Not sig
NDUFAB1	0.506663	9.73e-07	Not sig
CIAPIN1	0.367868	9.81e-07	Not sig
AKAP6	-0.456418	9.81e-07	Not sig
NOP2	0.48895	9.81e-07	Not sig
UHMK1	0.496581	9.94e-07	Not sig
TMEM178A	-0.360039	1e-06	Not sig
SLC39A7	0.677786	1e-06	Not sig
KLF9	-0.655226	1.03e-06	Not sig
SNORD116-20	-0.954453	1.03e-06	Not sig
ANO6	-0.519868	1.04e-06	Not sig
EGFLAM	-0.605518	1.04e-06	Not sig
MPPED2	-0.439674	1.04e-06	Not sig
GRB2	0.416674	1.04e-06	Not sig
ATOH8	-0.201543	1.05e-06	Not sig
PGK1	0.734789	1.05e-06	Not sig
YARS	0.568454	1.05e-06	Not sig
MYOF	-0.470705	1.07e-06	Not sig
OSTC	0.54665	1.07e-06	Not sig
CMYA5	-0.85686	1.1e-06	Not sig
EYA2	-0.463317	1.11e-06	Not sig
SBF2	-0.579139	1.12e-06	Not sig
EHD2	-0.633846	1.12e-06	Not sig
SEMA5A	-0.794403	1.12e-06	Not sig
CA4	-0.443072	1.12e-06	Not sig
GBAP1	0.434051	1.13e-06	Not sig
NDRG2	-0.835854	1.13e-06	Not sig
NMNAT2	-0.556543	1.14e-06	Not sig
NAV3	-0.870113	1.16e-06	Not sig
MMRN2	-0.461983	1.17e-06	Not sig
PHKG2	0.316978	1.18e-06	Not sig
FAM66B	-0.388857	1.19e-06	Not sig
RMI1	0.508024	1.19e-06	Not sig
ARL6IP1	0.482403	1.19e-06	Not sig
TENM2	-0.459563	1.19e-06	Not sig
PYCR1	0.456171	1.19e-06	Not sig
INPP1	-0.255039	1.2e-06	Not sig
ANTXR2	-0.609356	1.22e-06	Not sig
TMED3	0.506077	1.23e-06	Not sig
B3GALNT2	0.460487	1.23e-06	Not sig
MRPL13	0.610287	1.26e-06	Not sig
MTDH	0.455913	1.26e-06	Not sig
BMP4	-0.456794	1.26e-06	Not sig
TLCD1	0.519427	1.26e-06	Not sig
CPE	-0.927459	1.27e-06	Not sig
NISCH	-0.292805	1.27e-06	Not sig
NCOA1	-0.396267	1.27e-06	Not sig
KDR	-0.619057	1.28e-06	Not sig
CAT	-0.654112	1.28e-06	Not sig
TPCN1	-0.415289	1.28e-06	Not sig
IL4I1	0.330363	1.28e-06	Not sig
RNF180	-0.473538	1.29e-06	Not sig
ALDH1A2	-0.458703	1.29e-06	Not sig
SKIL	0.689233	1.31e-06	Not sig
C7orf63	-0.738778	1.32e-06	Not sig
AIM2	0.588819	1.32e-06	Not sig
NCAPG2	0.78168	1.33e-06	Not sig
CGNL1	-0.793973	1.33e-06	Not sig
SPARCL1	-0.985719	1.35e-06	Not sig
CYR61	-0.852737	1.35e-06	Not sig
USP53	-0.903068	1.35e-06	Not sig
AGMAT	0.440976	1.35e-06	Not sig
CCDC150	0.433755	1.36e-06	Not sig
LOC100132707	-0.543956	1.36e-06	Not sig
OTTHUMG00000066698	-0.819742	1.36e-06	Not sig
RAPGEF3	-0.216827	1.36e-06	Not sig
TNFRSF9	0.646514	1.39e-06	Not sig
PANX1	0.595408	1.39e-06	Not sig
USF1	0.35917	1.39e-06	Not sig
SNORA47	-0.573286	1.41e-06	Not sig
ANGPTL7	-0.585325	1.41e-06	Not sig
C10orf90	-0.411127	1.43e-06	Not sig
CHD9	-0.493831	1.43e-06	Not sig
PPP1R14A	-0.450656	1.45e-06	Not sig
TCEAL7	-0.524887	1.45e-06	Not sig
SCN3B	-0.393328	1.45e-06	Not sig
ZC3H13	-0.426569	1.48e-06	Not sig
NFKBIE	0.488847	1.48e-06	Not sig
ARHGEF39	0.297147	1.49e-06	Not sig
ARMCX4	-0.339194	1.49e-06	Not sig
RUSC2	-0.255777	1.49e-06	Not sig
SNORD83B	-0.259615	1.49e-06	Not sig
MAZ	0.410933	1.49e-06	Not sig
LMNB2	0.380015	1.51e-06	Not sig
GPN1	0.49187	1.51e-06	Not sig
AP1S3	0.322757	1.51e-06	Not sig
OSBPL3	0.545187	1.51e-06	Not sig
RFX5	0.440601	1.51e-06	Not sig
RGS5	-0.879221	1.52e-06	Not sig
NCBP1	0.439164	1.53e-06	Not sig
MKL2	-0.561397	1.54e-06	Not sig
OTTHUMG00000163910	-0.834618	1.54e-06	Not sig
SNORD116-3	-0.968441	1.54e-06	Not sig
SNORD116-9	-0.968441	1.54e-06	Not sig
USP18	0.798453	1.54e-06	Not sig
B4GALT4	0.330812	1.56e-06	Not sig
SNORD116-23	-0.939905	1.57e-06	Not sig
C11orf48	0.238452	1.57e-06	Not sig
RACGAP1P	0.393984	1.57e-06	Not sig
CLCN6	-0.269171	1.6e-06	Not sig
FBXW4	-0.262853	1.6e-06	Not sig
ATP13A3	0.524355	1.61e-06	Not sig
SCARNA17	-0.548194	1.62e-06	Not sig
XPO6	0.469124	1.62e-06	Not sig
TAF11	0.454502	1.63e-06	Not sig
SPC24	0.343736	1.66e-06	Not sig
DKK4	-0.425197	1.66e-06	Not sig
CHAF1A	0.332423	1.66e-06	Not sig
EIF3L	-0.498226	1.68e-06	Not sig
NEIL1	-0.302106	1.68e-06	Not sig
EIF4B	-0.517715	1.68e-06	Not sig
SMOC2	-0.868019	1.69e-06	Not sig
TRAF7	0.416359	1.7e-06	Not sig
DHTKD1	0.781577	1.71e-06	Not sig
NPY2R	-0.570035	1.71e-06	Not sig
CST2	0.447427	1.71e-06	Not sig
TDO2	0.931892	1.73e-06	Not sig
LOC100996635	-0.621195	1.73e-06	Not sig
PPIF	0.663162	1.74e-06	Not sig
PTTG3P	0.41135	1.74e-06	Not sig
URB2	0.497787	1.75e-06	Not sig
CDON	-0.959542	1.78e-06	Not sig
CAV2	-0.243609	1.78e-06	Not sig
ZBTB16	-0.996001	1.78e-06	Not sig
MIR891A	0.397323	1.8e-06	Not sig
BBS2	-0.522567	1.8e-06	Not sig
RPIA	0.497256	1.81e-06	Not sig
XPC	-0.346655	1.81e-06	Not sig
ARRB1	-0.712833	1.82e-06	Not sig
CDO1	-0.85928	1.83e-06	Not sig
INCENP	0.266143	1.83e-06	Not sig
ANKRD20A5P	-0.55228	1.84e-06	Not sig
OTTHUMG00000155524	-0.227278	1.84e-06	Not sig
THSD1	-0.242163	1.84e-06	Not sig
MEIS3P1	-0.741089	1.85e-06	Not sig
GINS2	0.61675	1.85e-06	Not sig
MITF	-0.585327	1.85e-06	Not sig
GRID1	-0.283648	1.85e-06	Not sig
NEK9	-0.398942	1.86e-06	Not sig
NOSTRIN	-0.825071	1.86e-06	Not sig
GARS	0.556729	1.86e-06	Not sig
SPATA6L	-0.316279	1.87e-06	Not sig
OTTHUMG00000164860	-0.720329	1.87e-06	Not sig
USP41	0.668824	1.88e-06	Not sig
LRIG1	-0.625699	1.88e-06	Not sig
ZDHHC1	-0.246455	1.89e-06	Not sig
CHAF1B	0.751817	1.91e-06	Not sig
C7orf13	0.478913	1.92e-06	Not sig
PCDHGA9	-0.515948	1.93e-06	Not sig
ZNF334	-0.408225	1.93e-06	Not sig
GNG7	-0.449271	1.96e-06	Not sig
LEPREL1	-0.715911	1.96e-06	Not sig
ICA1L	-0.298827	1.96e-06	Not sig
AUP1	0.264346	1.97e-06	Not sig
TMEM104	0.357821	2.02e-06	Not sig
OTTHUMG00000017992	-0.345001	2.06e-06	Not sig
CLCN5	0.35963	2.06e-06	Not sig
ITPRIPL1	-0.298931	2.09e-06	Not sig
BHMT2	-0.445642	2.1e-06	Not sig
OTTHUMG00000160053	-0.685967	2.11e-06	Not sig
SUV39H2	0.695105	2.11e-06	Not sig
TPI1P3	0.410924	2.12e-06	Not sig
GHR	-0.622087	2.12e-06	Not sig
TXNDC9	0.480375	2.12e-06	Not sig
NR2F1-AS1	-0.340212	2.12e-06	Not sig
ARHGEF28	-0.567746	2.16e-06	Not sig
SNORD113-4	-0.766105	2.16e-06	Not sig
OTTHUMG00000003552	-0.349023	2.16e-06	Not sig
CSK	0.331216	2.17e-06	Not sig
ZNF695	0.48118	2.18e-06	Not sig
ADSS	0.442686	2.19e-06	Not sig
HNRNPDL	-0.326589	2.21e-06	Not sig
HM13	0.355645	2.24e-06	Not sig
GATAD1	-0.269945	2.25e-06	Not sig
CLIP3	-0.352266	2.25e-06	Not sig
C14orf28	-0.51032	2.25e-06	Not sig
THOC3	0.382877	2.26e-06	Not sig
SGCE	-0.776533	2.26e-06	Not sig
DUSP6	-0.809215	2.26e-06	Not sig
LPP-AS2	-0.56339	2.28e-06	Not sig
HYAL1	-0.222191	2.29e-06	Not sig
SNORD116-17	-0.851602	2.31e-06	Not sig
DYNLT1	0.40749	2.32e-06	Not sig
MRPL15	0.538289	2.35e-06	Not sig
OTTHUMG00000019965	-0.464368	2.36e-06	Not sig
B4GALT3	0.338503	2.36e-06	Not sig
RGN	-0.269661	2.36e-06	Not sig
PSMA4	0.459637	2.4e-06	Not sig
OTTHUMG00000017662	-0.37775	2.4e-06	Not sig
ILF2	0.551335	2.43e-06	Not sig
PER1	-0.601062	2.45e-06	Not sig
EBP	0.321212	2.46e-06	Not sig
HSPB6	-0.670667	2.52e-06	Not sig
OR2M3	-0.387179	2.52e-06	Not sig
HIPK3	-0.450458	2.52e-06	Not sig
2023-03-08	-0.350545	2.57e-06	Not sig
MYO9A	-0.473616	2.59e-06	Not sig
IRS2	-0.90843	2.62e-06	Not sig
HIST3H2BB	0.463657	2.64e-06	Not sig
LTBP3	-0.309199	2.65e-06	Not sig
MBNL2	-0.467748	2.66e-06	Not sig
SNORD116-15	-0.854676	2.66e-06	Not sig
TDRKH	0.741895	2.66e-06	Not sig
ATF7	-0.344651	2.67e-06	Not sig
SMG6	-0.276273	2.68e-06	Not sig
PPP1R12A	-0.425058	2.7e-06	Not sig
MARS	0.405689	2.7e-06	Not sig
SEC13	0.324304	2.72e-06	Not sig
HIST1H4J	0.512925	2.72e-06	Not sig
KCNJ16	-0.76928	2.75e-06	Not sig
H3F3A	0.323612	2.76e-06	Not sig
TTF2	0.4886	2.76e-06	Not sig
ZDHHC20	0.482192	2.77e-06	Not sig
SGOL1-AS1	0.499811	2.79e-06	Not sig
SNORD116-24	-0.731042	2.79e-06	Not sig
LRP8	0.535457	2.84e-06	Not sig
SHE	-0.421941	2.85e-06	Not sig
MYO9B	0.387759	2.87e-06	Not sig
LOC728554	0.497215	2.88e-06	Not sig
PREB	0.348308	2.9e-06	Not sig
HSD17B7	0.475032	2.93e-06	Not sig
SNORD116-14	-0.994383	2.94e-06	Not sig
LOC100506035	-0.314404	2.95e-06	Not sig
SNRPA1	0.469107	2.97e-06	Not sig
POLA2	0.44322	2.99e-06	Not sig
RBM5	-0.460061	3.03e-06	Not sig
HELLS	0.88954	3.04e-06	Not sig
WDR12	0.509531	3.04e-06	Not sig
MTERFD3	-0.379318	3.07e-06	Not sig
PDK2	-0.306979	3.07e-06	Not sig
LIN9	0.673696	3.08e-06	Not sig
SLC50A1	0.602438	3.16e-06	Not sig
OTTHUMG00000035808	-0.281948	3.16e-06	Not sig
ABCG2	-0.840099	3.17e-06	Not sig
ARF1	0.312722	3.2e-06	Not sig
GCNT4	-0.788371	3.21e-06	Not sig
SNRNP25	0.288642	3.21e-06	Not sig
DCK	0.366633	3.24e-06	Not sig
GOLGA8O	-0.571228	3.24e-06	Not sig
OR2A9P	-0.686069	3.25e-06	Not sig
RHOF	0.460057	3.28e-06	Not sig
OTTHUMG00000013475	-0.670017	3.28e-06	Not sig
TTBK2	-0.325839	3.35e-06	Not sig
CBFB	0.382226	3.35e-06	Not sig
DMXL2	0.688485	3.4e-06	Not sig
RPL26L1	0.259513	3.47e-06	Not sig
XPA	-0.275589	3.48e-06	Not sig
MAPKAPK2	0.356427	3.49e-06	Not sig
PDLIM3	-0.933788	3.51e-06	Not sig
TOR3A	0.279473	3.54e-06	Not sig
NUP93	0.526331	3.54e-06	Not sig
KDM1B	0.488689	3.55e-06	Not sig
ABL2	0.36627	3.55e-06	Not sig
TMEM183B	0.460267	3.56e-06	Not sig
GGCT	0.712011	3.59e-06	Not sig
BCL2L12	0.212032	3.59e-06	Not sig
EME1	0.342394	3.59e-06	Not sig
PPARG	-0.916111	3.6e-06	Not sig
SPEN	-0.296205	3.61e-06	Not sig
POP1	0.695082	3.63e-06	Not sig
MEG8	-0.640938	3.66e-06	Not sig
LMBRD1	-0.402349	3.67e-06	Not sig
KLHL3	-0.200998	3.67e-06	Not sig
OTTHUMG00000163513	-0.404723	3.68e-06	Not sig
YBX1	0.343588	3.71e-06	Not sig
TGFBR2	-0.989919	3.72e-06	Not sig
AMOTL2	-0.28711	3.72e-06	Not sig
LOC283710	0.246584	3.73e-06	Not sig
WHAMMP2	-0.373349	3.75e-06	Not sig
ATAD5	0.783136	3.75e-06	Not sig
CLU	-0.6202	3.75e-06	Not sig
PASK	0.160963	3.75e-06	Not sig
THSD4	-0.858279	3.76e-06	Not sig
WDR19	-0.566311	3.81e-06	Not sig
WLS	-0.902408	3.81e-06	Not sig
CYYR1	-0.90112	3.84e-06	Not sig
UBALD2	0.355313	3.87e-06	Not sig
LACTB	0.60946	3.92e-06	Not sig
ZNF200	0.216048	3.93e-06	Not sig
MXI1	-0.455274	3.96e-06	Not sig
HOXA7	-0.56799	3.97e-06	Not sig
FAM66E	-0.380666	4.03e-06	Not sig
SERP2	-0.241477	4.05e-06	Not sig
KIAA1683	-0.294941	4.05e-06	Not sig
IL18	0.868399	4.07e-06	Not sig
ANKRD35	-0.195557	4.07e-06	Not sig
ANO3	-0.29586	4.07e-06	Not sig
EMC8	0.32336	4.1e-06	Not sig
SNORD116-16	-0.673722	4.11e-06	Not sig
ADAM33	-0.341464	4.15e-06	Not sig
CACNA2D1	-0.809117	4.18e-06	Not sig
ABCC1	0.363092	4.24e-06	Not sig
TCF19	0.544773	4.26e-06	Not sig
DNMT3B	0.464519	4.26e-06	Not sig
MSH6	0.412302	4.27e-06	Not sig
MOAP1	-0.329308	4.3e-06	Not sig
TXN	0.463856	4.38e-06	Not sig
CALU	0.638106	4.39e-06	Not sig
SLMO2	0.532645	4.39e-06	Not sig
RNF19B	0.460937	4.44e-06	Not sig
MIR487A	-0.280031	4.51e-06	Not sig
TRAIP	0.235577	4.52e-06	Not sig
CABLES2	0.409788	4.56e-06	Not sig
MANF	0.313924	4.58e-06	Not sig
SNORD116-8	-0.974987	4.61e-06	Not sig
KMT2A	-0.488394	4.64e-06	Not sig
XKRX	0.183305	4.64e-06	Not sig
CLPB	0.39543	4.64e-06	Not sig
HIST1H2AJ	0.373306	4.67e-06	Not sig
PSME4	0.622687	4.71e-06	Not sig
RFC2	0.453365	4.71e-06	Not sig
AFF1	-0.440808	4.71e-06	Not sig
USP5	0.440882	4.75e-06	Not sig
EPT1	0.748308	4.77e-06	Not sig
MRGBP	0.325605	4.77e-06	Not sig
BAZ1A	0.517378	4.81e-06	Not sig
LOC100506100	0.572348	4.84e-06	Not sig
PCDH19	-0.61494	4.87e-06	Not sig
HIST1H4I	0.449679	4.87e-06	Not sig
CAPN11	-0.211191	4.88e-06	Not sig
COX7B	0.440477	4.91e-06	Not sig
PRNP	-0.547814	4.96e-06	Not sig
CD300LG	-0.254467	4.97e-06	Not sig
SRPRB	0.501729	4.97e-06	Not sig
BTF3	-0.377177	4.97e-06	Not sig
OTTHUMG00000013382	-0.705396	4.99e-06	Not sig
HIST1H2AK	0.61359	5.03e-06	Not sig
CHRNA5	0.87081	5.09e-06	Not sig
NCLN	0.314971	5.22e-06	Not sig
SLC13A2	-0.382464	5.24e-06	Not sig
YIF1A	0.266962	5.25e-06	Not sig
OTTHUMG00000018809	-0.321886	5.25e-06	Not sig
PDIA4	0.611684	5.26e-06	Not sig
IL6ST	-0.800763	5.27e-06	Not sig
ZNF385D	-0.404862	5.29e-06	Not sig
SLC25A5	0.441205	5.29e-06	Not sig
TJP1	-0.48859	5.31e-06	Not sig
PTPN13	-0.814439	5.31e-06	Not sig
MAATS1	-0.46163	5.34e-06	Not sig
TMEM79	0.328185	5.37e-06	Not sig
PPAP2A	-0.823961	5.37e-06	Not sig
MPDZ	-0.656547	5.37e-06	Not sig
SLC25A44	0.343791	5.41e-06	Not sig
HIST1H4A	0.621252	5.45e-06	Not sig
PHF2	-0.231059	5.45e-06	Not sig
PER3	-0.685561	5.45e-06	Not sig
ZHX3	-0.287918	5.46e-06	Not sig
FRMD6	-0.664374	5.47e-06	Not sig
LOC645166	-0.384779	5.49e-06	Not sig
SLC35B1	0.364515	5.51e-06	Not sig
GTF2E1	0.399642	5.51e-06	Not sig
TMEM198B	-0.280469	5.52e-06	Not sig
SNORD116-18	-0.561676	5.54e-06	Not sig
SNORD116-1	-0.871078	5.54e-06	Not sig
PLEKHB2	0.283783	5.56e-06	Not sig
ALG3	0.437195	5.59e-06	Not sig
MMP9	0.831993	5.64e-06	Not sig
FOXK2	0.367552	5.64e-06	Not sig
DNMBP	-0.532799	5.67e-06	Not sig
DOCK9	-0.503322	5.67e-06	Not sig
GOLGA8R	-0.530296	5.68e-06	Not sig
TOMM40	0.34619	5.71e-06	Not sig
CX3CL1	-0.788071	5.74e-06	Not sig
IL11RA	-0.148701	5.75e-06	Not sig
ECE1	-0.469293	5.75e-06	Not sig
ISG20L2	0.51247	5.81e-06	Not sig
NUAK2	0.408522	5.82e-06	Not sig
PSMD4	0.335622	5.82e-06	Not sig
HIST1H2BB	0.789693	5.82e-06	Not sig
PHTF2	0.453163	5.82e-06	Not sig
GOLGA8Q	-0.635065	5.87e-06	Not sig
KRT8P12	0.273416	5.88e-06	Not sig
EVC2	-0.28846	5.91e-06	Not sig
CXCR4	0.979728	5.91e-06	Not sig
HSPE1	0.484676	5.91e-06	Not sig
TSSC1-IT1	0.40489	5.91e-06	Not sig
RGS10	0.454692	5.91e-06	Not sig
COPE	0.409088	5.96e-06	Not sig
KIAA0355	-0.334972	5.99e-06	Not sig
BOLA2	0.305655	6.02e-06	Not sig
UFD1L	0.353894	6.06e-06	Not sig
EVA1C	-0.309795	6.06e-06	Not sig
ANO1-AS1	-0.812305	6.08e-06	Not sig
FOXP1	-0.467736	6.08e-06	Not sig
SNORD9	-0.753275	6.1e-06	Not sig
TXNL4A	0.321373	6.1e-06	Not sig
RPN1	0.351917	6.11e-06	Not sig
CASP3	0.558937	6.11e-06	Not sig
GOLGA8K	-0.46735	6.13e-06	Not sig
RANGAP1	0.326646	6.14e-06	Not sig
XPO1	0.420317	6.17e-06	Not sig
LOC100507053	-0.190538	6.2e-06	Not sig
ST6GALNAC6	-0.385576	6.24e-06	Not sig
CCDC85A	-0.156809	6.27e-06	Not sig
DFNB59	-0.223689	6.36e-06	Not sig
NICN1	-0.249739	6.38e-06	Not sig
FANCB	0.818883	6.41e-06	Not sig
TRIM14	0.346048	6.49e-06	Not sig
DCLRE1B	0.407457	6.51e-06	Not sig
RPP40	0.463806	6.51e-06	Not sig
CTSD	0.701144	6.52e-06	Not sig
SFXN1	0.412824	6.55e-06	Not sig
FLVCR1	0.615153	6.56e-06	Not sig
MND1	0.606288	6.56e-06	Not sig
GLUD1	-0.342655	6.57e-06	Not sig
USP30	-0.257198	6.6e-06	Not sig
SNRPEP4	0.554386	6.61e-06	Not sig
FLT1	-0.487069	6.67e-06	Not sig
TMEM255A	-0.662105	6.7e-06	Not sig
CAPG	0.353158	6.71e-06	Not sig
OTTHUMG00000019981	-0.542515	6.71e-06	Not sig
GAB1	-0.448532	6.72e-06	Not sig
PRIM2	0.53263	6.78e-06	Not sig
LPCAT2	-0.684143	6.78e-06	Not sig
SMS	0.488374	6.79e-06	Not sig
FAT2	-0.651697	6.8e-06	Not sig
MTIF2	0.482769	6.8e-06	Not sig
DAAM2	-0.447514	6.8e-06	Not sig
DYNC2H1	-0.815279	6.8e-06	Not sig
ZDHHC17	-0.460802	6.83e-06	Not sig
IGIP	-0.646424	6.86e-06	Not sig
SMC2	0.626234	6.86e-06	Not sig
RAMP2	-0.4962	6.88e-06	Not sig
CEP112	-0.713984	6.9e-06	Not sig
KIF24	0.474338	6.97e-06	Not sig
MSH2	0.583846	6.98e-06	Not sig
CALR	0.463839	6.99e-06	Not sig
KLHL13	-0.681853	6.99e-06	Not sig
TTLL11	-0.203414	6.99e-06	Not sig
ASCC3	0.513386	7.06e-06	Not sig
DCAKD	-0.425262	7.06e-06	Not sig
TNN	-0.710725	7.06e-06	Not sig
SLC35A2	0.282852	7.07e-06	Not sig
CCT8	0.437307	7.07e-06	Not sig
GRIA3	-0.60735	7.13e-06	Not sig
RNFT2	0.339818	7.16e-06	Not sig
CCT7	0.266171	7.18e-06	Not sig
TGFB1I1	-0.478032	7.22e-06	Not sig
LOC145783	-0.49547	7.22e-06	Not sig
RABIF	0.370227	7.31e-06	Not sig
HP1BP3	-0.320744	7.32e-06	Not sig
NOD2	0.361934	7.32e-06	Not sig
PDCD5	0.439159	7.32e-06	Not sig
UBE2Q1	0.339999	7.33e-06	Not sig
CTSL3P	0.329748	7.33e-06	Not sig
C12orf5	0.605582	7.33e-06	Not sig
ACBD3	0.430172	7.35e-06	Not sig
PGAM5	0.26051	7.38e-06	Not sig
CACNB2	-0.255493	7.39e-06	Not sig
VAMP2	-0.261621	7.42e-06	Not sig
TIMP3	-0.781163	7.45e-06	Not sig
GTF3C2	0.339814	7.45e-06	Not sig
COX5A	0.4886	7.45e-06	Not sig
ARNTL2	0.760974	7.49e-06	Not sig
TPI1	0.58813	7.55e-06	Not sig
SLC25A4	-0.376669	7.55e-06	Not sig
PHTF1	0.422679	7.65e-06	Not sig
HIST1H4L	0.763047	7.72e-06	Not sig
LINC00472	-0.500539	7.72e-06	Not sig
OTTHUMG00000162603	-0.291414	7.76e-06	Not sig
SNRPD1	0.61905	7.81e-06	Not sig
ADCY4	-0.314045	7.81e-06	Not sig
SAMD5	-0.942329	7.81e-06	Not sig
SIM2	0.469038	7.81e-06	Not sig
HPRT1	0.659996	7.92e-06	Not sig
MIRLET7F1	-0.476998	7.95e-06	Not sig
NFAT5	-0.527287	7.95e-06	Not sig
BOP1	0.363394	7.95e-06	Not sig
FGF14-AS2	-0.420298	8e-06	Not sig
GTF3A	0.37873	8.02e-06	Not sig
ZCCHC24	-0.396413	8.05e-06	Not sig
NCS1	0.512484	8.05e-06	Not sig
RASSF9	-0.459715	8.05e-06	Not sig
KIAA0430	-0.384674	8.14e-06	Not sig
USP11	-0.414818	8.14e-06	Not sig
CACYBP	0.405575	8.19e-06	Not sig
OSR1	-0.443122	8.19e-06	Not sig
DKK3	-0.456046	8.21e-06	Not sig
NOP16	0.381634	8.24e-06	Not sig
PSMA6	0.513966	8.25e-06	Not sig
CSAD	-0.276636	8.28e-06	Not sig
GNAL	-0.483811	8.34e-06	Not sig
CTDSPL	-0.42784	8.36e-06	Not sig
FAM91A1	0.512934	8.37e-06	Not sig
NCAPD2	0.703632	8.4e-06	Not sig
CCL11	0.395222	8.4e-06	Not sig
SSX2IP	0.440676	8.4e-06	Not sig
TSPAN17	0.341933	8.57e-06	Not sig
YWHAZ	0.297875	8.58e-06	Not sig
C1orf106	0.326096	8.64e-06	Not sig
LIMA1	-0.644501	8.76e-06	Not sig
CLEC7A	0.875217	8.77e-06	Not sig
JTB	0.4689	8.88e-06	Not sig
MIR484	0.220904	8.88e-06	Not sig
PFN1	0.441316	9.01e-06	Not sig
SNX1	-0.412174	9.01e-06	Not sig
SNCA	-0.314798	9.05e-06	Not sig
C3orf67	0.264447	9.05e-06	Not sig
ZNF662	-0.390379	9.05e-06	Not sig
CFL2	-0.608025	9.12e-06	Not sig
RAD54B	0.659393	9.23e-06	Not sig
NPR2	-0.537719	9.28e-06	Not sig
R3HDM1	0.405963	9.3e-06	Not sig
CLEC5A	0.920086	9.3e-06	Not sig
SOX11	0.440055	9.32e-06	Not sig
LILRB4	0.431711	9.32e-06	Not sig
NDUFAF6	0.368769	9.33e-06	Not sig
OTTHUMG00000035711	0.489305	9.33e-06	Not sig
KLHL29	-0.216537	9.33e-06	Not sig
NDC1	0.680762	9.33e-06	Not sig
SOS2	-0.410004	9.33e-06	Not sig
BAIAP2L1	0.519661	9.45e-06	Not sig
SCNM1	0.344408	9.49e-06	Not sig
RECK	-0.826422	9.49e-06	Not sig
WDYHV1	0.432752	9.49e-06	Not sig
ZMAT1	-0.680793	9.51e-06	Not sig
LDB1	-0.341546	9.56e-06	Not sig
TXNRD1	0.312619	9.57e-06	Not sig
IPO13	0.295493	9.6e-06	Not sig
MYOCD	-0.358265	9.67e-06	Not sig
KATNAL1	-0.332253	9.67e-06	Not sig
MTUS1	-0.595165	9.69e-06	Not sig
XRCC4	0.432	9.78e-06	Not sig
HMBS	0.356752	9.91e-06	Not sig
SLC22A3	-0.592953	9.96e-06	Not sig
SEMA7A	0.410917	9.97e-06	Not sig
FEM1B	-0.256624	9.97e-06	Not sig
SNORA54	-0.886388	9.98e-06	Not sig
C19orf10	0.382717	1e-05	Not sig
ENTPD7	0.512138	1.01e-05	Not sig
TARS	0.573516	1.01e-05	Not sig
LCA5	-0.466862	1.01e-05	Not sig
MSR1	0.540283	1.02e-05	Not sig
FAM13B	-0.499395	1.02e-05	Not sig
EIF2S2	0.475558	1.02e-05	Not sig
C19orf40	0.321555	1.02e-05	Not sig
PTPRM	-0.69073	1.03e-05	Not sig
PSMD11	0.369004	1.03e-05	Not sig
ZUFSP	0.514297	1.03e-05	Not sig
CAPZA1	0.416374	1.03e-05	Not sig
OTTHUMG00000161487	-0.486984	1.04e-05	Not sig
HIST1H3A	0.879213	1.04e-05	Not sig
TMED9	0.386585	1.04e-05	Not sig
CISD1	0.415192	1.05e-05	Not sig
C17orf53	0.307308	1.07e-05	Not sig
LINC00341	-0.945167	1.07e-05	Not sig
VRK1	0.506913	1.08e-05	Not sig
TSHZ3	-0.287862	1.08e-05	Not sig
TK2	-0.268444	1.1e-05	Not sig
ADRB2	-0.412296	1.11e-05	Not sig
PCYOX1	-0.442518	1.11e-05	Not sig
CITED2	-0.522771	1.11e-05	Not sig
OTTHUMG00000074396	-0.745267	1.12e-05	Not sig
CCDC178	-0.214653	1.13e-05	Not sig
CYTH1	0.256822	1.13e-05	Not sig
RTCA	0.348782	1.13e-05	Not sig
ATP6V0A1	-0.344072	1.13e-05	Not sig
S1PR1	-0.84814	1.14e-05	Not sig
PRKY	0.275643	1.14e-05	Not sig
XPOT	0.530339	1.15e-05	Not sig
TESC	-0.303926	1.15e-05	Not sig
ANKAR	-0.370191	1.15e-05	Not sig
GOLGA8T	-0.424936	1.15e-05	Not sig
SPATA18	-0.51613	1.16e-05	Not sig
KIAA1109	-0.478389	1.16e-05	Not sig
OCIAD2	0.426277	1.17e-05	Not sig
POU6F1	-0.194927	1.17e-05	Not sig
KPNA4	0.376625	1.18e-05	Not sig
LOC100505702	0.485168	1.18e-05	Not sig
LOC101059939	-0.524372	1.18e-05	Not sig
PRCC	0.36822	1.19e-05	Not sig
RNPC3	-0.62348	1.19e-05	Not sig
PTPRS	-0.538975	1.19e-05	Not sig
PDCL3	0.389373	1.2e-05	Not sig
OTTHUMG00000037449	0.292521	1.2e-05	Not sig
FRY	-0.499596	1.2e-05	Not sig
TIMM23	0.345975	1.2e-05	Not sig
LIMK1	0.313267	1.2e-05	Not sig
SH3BP5L	0.195863	1.2e-05	Not sig
PSMD7	0.38786	1.21e-05	Not sig
TRAF3IP2-AS1	-0.251516	1.21e-05	Not sig
PLAGL1	-0.661862	1.22e-05	Not sig
DNAJC18	-0.327722	1.23e-05	Not sig
RPL39P5	-0.413919	1.23e-05	Not sig
CYCS	0.488231	1.25e-05	Not sig
P4HB	0.427906	1.25e-05	Not sig
DERL1	0.436566	1.27e-05	Not sig
TAF13	0.53553	1.28e-05	Not sig
RAB11B-AS1	-0.336313	1.28e-05	Not sig
DMGDH	-0.254856	1.29e-05	Not sig
HDAC2	0.475945	1.29e-05	Not sig
CORO2B	-0.340833	1.29e-05	Not sig
CCDC148	-0.389738	1.3e-05	Not sig
KCNJ2	-0.62983	1.3e-05	Not sig
GLRX3	0.490536	1.3e-05	Not sig
CXorf36	-0.766722	1.31e-05	Not sig
EVC	-0.206704	1.32e-05	Not sig
KIF26B	0.456278	1.32e-05	Not sig
ACOT7	0.220915	1.33e-05	Not sig
RAP2B	0.406243	1.33e-05	Not sig
DSCC1	0.561339	1.33e-05	Not sig
LRRC3B	-0.170116	1.34e-05	Not sig
MCM7	0.474096	1.34e-05	Not sig
OTTHUMG00000163625	-0.32368	1.34e-05	Not sig
MIR671	0.270087	1.34e-05	Not sig
RGS22	-0.270095	1.34e-05	Not sig
OLFML1	-0.877578	1.34e-05	Not sig
LRP1	-0.813274	1.34e-05	Not sig
GOLT1B	0.540457	1.35e-05	Not sig
NUMA1	-0.345241	1.35e-05	Not sig
VIT	-0.879547	1.36e-05	Not sig
LOC399815	0.231916	1.36e-05	Not sig
VIPR1	-0.277561	1.38e-05	Not sig
OTTHUMG00000013469	-0.710493	1.39e-05	Not sig
CCSAP	0.297016	1.39e-05	Not sig
AQP7	-0.521109	1.41e-05	Not sig
MMS22L	0.636428	1.41e-05	Not sig
COPA	0.526425	1.42e-05	Not sig
PTPRQ	-0.352524	1.42e-05	Not sig
TBC1D7	0.362561	1.42e-05	Not sig
RPS6KB2	0.315533	1.42e-05	Not sig
CDADC1	-0.418587	1.42e-05	Not sig
PPP1R14B	0.319044	1.42e-05	Not sig
RPL18	-0.279442	1.43e-05	Not sig
LOC100505774	-0.405584	1.43e-05	Not sig
GMPS	0.522432	1.43e-05	Not sig
EOGT	-0.549115	1.43e-05	Not sig
DPYSL2	-0.596674	1.44e-05	Not sig
FLG-AS1	-0.341995	1.44e-05	Not sig
RGCC	-0.442492	1.44e-05	Not sig
LINC00938	-0.3754	1.45e-05	Not sig
OTTHUMG00000043432	-0.457552	1.45e-05	Not sig
FXYD2	-0.26826	1.46e-05	Not sig
RPL39L	0.49431	1.46e-05	Not sig
KIAA0141	-0.264326	1.46e-05	Not sig
EGFL8	-0.180602	1.46e-05	Not sig
TPO	-0.257254	1.47e-05	Not sig
ICT1	0.542274	1.47e-05	Not sig
RILPL1	-0.156027	1.49e-05	Not sig
C5orf34	0.476332	1.49e-05	Not sig
SYK	0.554936	1.5e-05	Not sig
SNED1	-0.300124	1.5e-05	Not sig
SNORD91B	-0.654806	1.51e-05	Not sig
UBQLN4	0.380059	1.52e-05	Not sig
OTTHUMG00000140107	0.312145	1.53e-05	Not sig
DARS2	0.614436	1.53e-05	Not sig
FAM83H-AS1	0.416039	1.54e-05	Not sig
SLC25A27	-0.976971	1.54e-05	Not sig
MTX2	0.398865	1.55e-05	Not sig
KIF18B	0.306328	1.56e-05	Not sig
FLRT2	-0.84501	1.56e-05	Not sig
CYP4V2	-0.400813	1.56e-05	Not sig
HIST1H3C	0.742088	1.57e-05	Not sig
DTWD1	-0.350788	1.58e-05	Not sig
GALNT15	-0.461015	1.59e-05	Not sig
TCF4	-0.562818	1.6e-05	Not sig
PRDM8	-0.276386	1.6e-05	Not sig
EPAS1	-0.67632	1.6e-05	Not sig
BCAM	-0.643447	1.61e-05	Not sig
LSM1	0.291572	1.61e-05	Not sig
SAMD4A	-0.29995	1.61e-05	Not sig
TRIM56	-0.230073	1.61e-05	Not sig
OTTHUMG00000008426	0.323516	1.61e-05	Not sig
FASTKD1	0.457413	1.62e-05	Not sig
SNAI2	-0.714279	1.62e-05	Not sig
LOC286367	-0.659452	1.62e-05	Not sig
MT1M	-0.923867	1.62e-05	Not sig
OTTHUMG00000012183	-0.405663	1.62e-05	Not sig
ANKMY2	-0.489521	1.63e-05	Not sig
TMEM88	-0.464788	1.64e-05	Not sig
INTS8	0.456221	1.64e-05	Not sig
CD86	0.915169	1.64e-05	Not sig
SPRTN	0.307433	1.65e-05	Not sig
RDM1	0.188528	1.65e-05	Not sig
ADPGK	0.276497	1.65e-05	Not sig
ALDH18A1	0.504412	1.66e-05	Not sig
UBN1	0.24313	1.67e-05	Not sig
CDK8	0.445424	1.67e-05	Not sig
EZR	0.425452	1.67e-05	Not sig
EPB41L2	-0.64571	1.67e-05	Not sig
CLTC	0.519405	1.68e-05	Not sig
PSMG1	0.341497	1.68e-05	Not sig
POLR1A	0.364011	1.69e-05	Not sig
NBEA	-0.698802	1.7e-05	Not sig
AQP7P1	-0.832872	1.7e-05	Not sig
NAGK	0.30183	1.71e-05	Not sig
SLC7A11	0.837061	1.71e-05	Not sig
MMP11	0.428758	1.71e-05	Not sig
EEF2K	-0.299412	1.71e-05	Not sig
TMEM80	-0.174413	1.72e-05	Not sig
LRIG3	-0.689073	1.73e-05	Not sig
RYR3	-0.30349	1.73e-05	Not sig
PFDN6	0.372438	1.73e-05	Not sig
UBE2O	0.316598	1.74e-05	Not sig
BRMS1	0.239124	1.74e-05	Not sig
GLTSCR1L	-0.366124	1.76e-05	Not sig
ALDH6A1	-0.577828	1.76e-05	Not sig
GPHN	-0.376531	1.76e-05	Not sig
MEX3A	0.524355	1.78e-05	Not sig
C20orf194	-0.454963	1.79e-05	Not sig
LOC654342	-0.470131	1.79e-05	Not sig
UCHL5	0.493181	1.79e-05	Not sig
COTL1	0.620264	1.79e-05	Not sig
CD200	-0.411138	1.82e-05	Not sig
VAMP8	0.392009	1.82e-05	Not sig
RNF150	-0.565133	1.82e-05	Not sig
MRPS7	0.517063	1.82e-05	Not sig
IQUB	-0.201997	1.82e-05	Not sig
HSPD1	0.422903	1.82e-05	Not sig
ITGAE	0.216469	1.83e-05	Not sig
RPS23	-0.479797	1.83e-05	Not sig
RANP1	0.588196	1.83e-05	Not sig
PDCD10	0.476214	1.83e-05	Not sig
COMMD7	0.315177	1.83e-05	Not sig
TEX30	0.373599	1.86e-05	Not sig
FBLN7	-0.219236	1.86e-05	Not sig
MOGS	0.211515	1.87e-05	Not sig
OTTHUMG00000041572	-0.370304	1.87e-05	Not sig
TUFT1	0.62242	1.9e-05	Not sig
TOMM40L	0.276575	1.9e-05	Not sig
SPATA7	-0.320453	1.91e-05	Not sig
GAS6	-0.443056	1.92e-05	Not sig
TROAP	0.209838	1.93e-05	Not sig
SLC25A13	0.359743	1.96e-05	Not sig
MED13L	-0.579049	1.98e-05	Not sig
BMF	0.290378	1.98e-05	Not sig
EBF3	-0.543942	1.99e-05	Not sig
SLC37A1	0.320102	1.99e-05	Not sig
SNORD116-19	-0.386839	2.01e-05	Not sig
OTTHUMG00000154145	-0.238484	2.03e-05	Not sig
AUNIP	0.330404	2.03e-05	Not sig
RNF181	0.359078	2.03e-05	Not sig
ABCF1	0.302044	2.03e-05	Not sig
SEMA6A	-0.779751	2.03e-05	Not sig
GOLGA8M	-0.494382	2.04e-05	Not sig
HOXD8	-0.273176	2.04e-05	Not sig
NUDCD1	0.55751	2.04e-05	Not sig
OTTHUMG00000162630	-0.167742	2.04e-05	Not sig
GOLGA8I	-0.361741	2.04e-05	Not sig
BAZ2B	-0.497295	2.05e-05	Not sig
HIST2H2BA	0.419309	2.06e-05	Not sig
APOA1BP	0.420328	2.07e-05	Not sig
FAM66C	-0.285611	2.08e-05	Not sig
KMT2E	-0.40836	2.12e-05	Not sig
ABLIM3	-0.60355	2.12e-05	Not sig
LINC00441	-0.28112	2.13e-05	Not sig
BCL6	-0.625701	2.13e-05	Not sig
KIF4B	0.195942	2.13e-05	Not sig
GMIP	0.252927	2.13e-05	Not sig
LOC442075	0.601767	2.14e-05	Not sig
NRG2	-0.268514	2.15e-05	Not sig
MIR26B	-0.368591	2.18e-05	Not sig
KIAA1211	0.336066	2.19e-05	Not sig
DDB2	-0.328192	2.21e-05	Not sig
MIR573	-0.741655	2.21e-05	Not sig
SLC35F2	0.451379	2.21e-05	Not sig
SET	0.432943	2.21e-05	Not sig
C8orf34	-0.270211	2.21e-05	Not sig
HSPH1	0.54569	2.22e-05	Not sig
CAD	0.311446	2.24e-05	Not sig
CDH5	-0.806139	2.24e-05	Not sig
SCAMP3	0.311467	2.25e-05	Not sig
MZT1	0.475011	2.26e-05	Not sig
SLC38A7	0.270748	2.29e-05	Not sig
MSL3	0.401584	2.29e-05	Not sig
DDX11	0.332491	2.29e-05	Not sig
LOC100506737	-0.299888	2.29e-05	Not sig
NLN	0.523733	2.29e-05	Not sig
NANS	0.327855	2.29e-05	Not sig
MTHFD1L	0.532084	2.3e-05	Not sig
SETD7	-0.340394	2.3e-05	Not sig
TRNP1	-0.227761	2.3e-05	Not sig
NMI	0.497507	2.32e-05	Not sig
NPIPA1	-0.328373	2.32e-05	Not sig
SLC22A17	-0.303358	2.33e-05	Not sig
LINC00663	-0.181262	2.37e-05	Not sig
FOXN3	-0.395625	2.37e-05	Not sig
LIPG	0.380798	2.37e-05	Not sig
PCCA	-0.505356	2.37e-05	Not sig
DOPEY2	0.694747	2.37e-05	Not sig
EGFR	-0.731187	2.38e-05	Not sig
MAP4K2	0.17252	2.39e-05	Not sig
FH	0.471089	2.39e-05	Not sig
TUBG2	-0.203286	2.39e-05	Not sig
NLRC5	0.293041	2.4e-05	Not sig
PROS1	-0.987777	2.4e-05	Not sig
PDGFRL	-0.853376	2.42e-05	Not sig
TRIM26	0.237682	2.42e-05	Not sig
PRKG1	-0.45471	2.43e-05	Not sig
POLR2H	0.304871	2.43e-05	Not sig
RANBP1	0.19692	2.43e-05	Not sig
TMEM70	0.203255	2.45e-05	Not sig
GJC3	-0.93269	2.46e-05	Not sig
GOLGA8J	-0.391218	2.46e-05	Not sig
POMP	0.353738	2.47e-05	Not sig
OTTHUMG00000164793	-0.50671	2.47e-05	Not sig
EPN2	-0.230815	2.47e-05	Not sig
OTTHUMG00000067435	-0.555504	2.49e-05	Not sig
INVS	-0.406874	2.49e-05	Not sig
PRRG3	-0.427797	2.5e-05	Not sig
ACVR2A	-0.467039	2.51e-05	Not sig
PPP1R12B	-0.443889	2.51e-05	Not sig
PNO1	0.405652	2.53e-05	Not sig
SUMO1	0.348199	2.53e-05	Not sig
LRR1	0.286114	2.53e-05	Not sig
SLC16A12	-0.266363	2.54e-05	Not sig
FBXL5	-0.35201	2.55e-05	Not sig
CREBRF	-0.463653	2.56e-05	Not sig
STK32A	-0.297174	2.56e-05	Not sig
CTDSP2	-0.413312	2.57e-05	Not sig
DHCR7	0.864972	2.57e-05	Not sig
PPP1CA	0.288733	2.57e-05	Not sig
SF3B14	0.42714	2.58e-05	Not sig
GLT8D2	-0.724711	2.58e-05	Not sig
PRELID1	0.360739	2.58e-05	Not sig
SNORD107	-0.794678	2.58e-05	Not sig
KIF21A	0.699044	2.58e-05	Not sig
PCDH17	0.596984	2.59e-05	Not sig
SNRPC	0.393924	2.6e-05	Not sig
ILK	-0.30196	2.61e-05	Not sig
WSB2	0.43049	2.61e-05	Not sig
ZNF608	-0.472052	2.61e-05	Not sig
HRASLS	0.639066	2.61e-05	Not sig
GCOM2	-0.399309	2.64e-05	Not sig
ACTR3	0.33714	2.64e-05	Not sig
CCDC137	0.241505	2.64e-05	Not sig
CEP170P1	0.497623	2.65e-05	Not sig
OTTHUMG00000017587	0.300761	2.67e-05	Not sig
CREBBP	-0.305112	2.71e-05	Not sig
OTTHUMG00000152388	-0.422709	2.71e-05	Not sig
WDTC1	-0.27771	2.74e-05	Not sig
SHKBP1	0.33921	2.74e-05	Not sig
RHNO1	0.531021	2.75e-05	Not sig
SBK1	0.568581	2.75e-05	Not sig
PGM3	0.532564	2.75e-05	Not sig
TREM1	0.81858	2.75e-05	Not sig
SNORD114-2	-0.821476	2.77e-05	Not sig
CLYBL	-0.415599	2.79e-05	Not sig
AGTPBP1	0.462554	2.79e-05	Not sig
PGAM1	0.472402	2.79e-05	Not sig
KDM3B	-0.281539	2.79e-05	Not sig
DDX17	-0.393178	2.81e-05	Not sig
SNORA12	-0.634372	2.82e-05	Not sig
PGAM4	0.467961	2.85e-05	Not sig
ELMSAN1	-0.185264	2.85e-05	Not sig
RAC3	0.30815	2.85e-05	Not sig
AIMP2	0.394258	2.86e-05	Not sig
TRPC6	-0.419879	2.86e-05	Not sig
CDR2	0.475251	2.86e-05	Not sig
MNF1	0.506252	2.86e-05	Not sig
UTP18	0.484845	2.86e-05	Not sig
PWP2	0.233435	2.86e-05	Not sig
RAD51-AS1	-0.387657	2.87e-05	Not sig
ESD	-0.417352	2.89e-05	Not sig
STAB2	-0.567917	2.89e-05	Not sig
OTTHUMG00000152824	0.395737	2.89e-05	Not sig
ZBED6CL	0.385605	2.9e-05	Not sig
GNG12	-0.554944	2.92e-05	Not sig
TCEAL5	-0.305467	2.93e-05	Not sig
RNA5SP274	0.39296	2.96e-05	Not sig
MKRN3	0.263658	2.96e-05	Not sig
DUS2L	0.330896	2.99e-05	Not sig
TAP2	0.439096	3e-05	Not sig
FAM107A	-0.35349	3e-05	Not sig
SLC27A4	0.26549	3e-05	Not sig
FERMT2	-0.587823	3.01e-05	Not sig
PCDHB18	-0.593906	3.02e-05	Not sig
OTTHUMG00000031992	-0.263546	3.06e-05	Not sig
TRABD2B	-0.207847	3.06e-05	Not sig
GTF2E2	0.325	3.07e-05	Not sig
SMAD5	-0.361352	3.08e-05	Not sig
SYNE3	-0.359914	3.09e-05	Not sig
PTDSS1	0.45409	3.11e-05	Not sig
CDCA7	0.646793	3.13e-05	Not sig
RNF213	0.558332	3.13e-05	Not sig
FBXL3	-0.414832	3.18e-05	Not sig
PDLIM1	-0.592276	3.18e-05	Not sig
ITM2B	-0.381	3.2e-05	Not sig
TSPAN33	0.393774	3.21e-05	Not sig
SEMA4D	0.261115	3.22e-05	Not sig
IL21R	0.247308	3.22e-05	Not sig
MYLIP	-0.4818	3.24e-05	Not sig
PGPEP1	-0.319033	3.24e-05	Not sig
ZYG11A	0.699136	3.25e-05	Not sig
HYLS1	0.226815	3.25e-05	Not sig
SPAST	0.474491	3.28e-05	Not sig
CHORDC1	0.529357	3.3e-05	Not sig
LGI4	-0.191136	3.31e-05	Not sig
TRIOBP	-0.288676	3.31e-05	Not sig
DNM1P46	-0.23493	3.31e-05	Not sig
SH3RF2	-0.293114	3.32e-05	Not sig
OTTHUMG00000162467	-0.255405	3.33e-05	Not sig
C1orf112	0.560742	3.34e-05	Not sig
ANKRA2	-0.36204	3.34e-05	Not sig
PEX13	0.446729	3.37e-05	Not sig
CNTFR	-0.385422	3.38e-05	Not sig
DSEL	-0.712033	3.38e-05	Not sig
POLR2G	0.355811	3.4e-05	Not sig
DKC1	0.391198	3.41e-05	Not sig
GSTM5	-0.777591	3.41e-05	Not sig
SYN2	-0.392983	3.41e-05	Not sig
HSPA12B	-0.258887	3.43e-05	Not sig
MRPL44	0.317673	3.43e-05	Not sig
GK3P	0.309309	3.44e-05	Not sig
INMT	-0.392982	3.44e-05	Not sig
CENPW	0.597663	3.44e-05	Not sig
GRK6	0.223889	3.44e-05	Not sig
ASNA1	0.413677	3.44e-05	Not sig
EIF4A3	0.348215	3.45e-05	Not sig
ARPC4	0.24355	3.45e-05	Not sig
KCNJ2-AS1	-0.318243	3.45e-05	Not sig
REEP5	-0.520214	3.49e-05	Not sig
TM4SF18	-0.837493	3.49e-05	Not sig
NOP14-AS1	-0.152228	3.52e-05	Not sig
IKBKE	0.268742	3.52e-05	Not sig
PYGM	-0.208389	3.52e-05	Not sig
RARRES2	-0.501591	3.53e-05	Not sig
RBL1	0.671889	3.54e-05	Not sig
LOC285419	-0.238113	3.57e-05	Not sig
TSTA3	0.604619	3.57e-05	Not sig
CSRNP3	-0.652575	3.58e-05	Not sig
APEX2	0.398707	3.59e-05	Not sig
CYSTM1	-0.211566	3.6e-05	Not sig
SNORD93	-0.959304	3.6e-05	Not sig
SNORD116-13	-0.568974	3.64e-05	Not sig
KCNIP2	-0.403254	3.66e-05	Not sig
ENOPH1	0.33102	3.68e-05	Not sig
PPIH	0.305443	3.68e-05	Not sig
CTSB	0.521079	3.68e-05	Not sig
ARHGAP39	0.225431	3.68e-05	Not sig
KIF21B	0.186161	3.7e-05	Not sig
CCNYL1	0.439885	3.76e-05	Not sig
LGALS3	-0.337188	3.77e-05	Not sig
EIF1	-0.220592	3.77e-05	Not sig
STARD4-AS1	0.212545	3.79e-05	Not sig
APBA2	0.325736	3.81e-05	Not sig
FAM129A	-0.75517	3.81e-05	Not sig
CXCL2	-0.507118	3.84e-05	Not sig
AK3	-0.288557	3.85e-05	Not sig
CKAP5	0.520453	3.87e-05	Not sig
MFSD12	0.333164	3.87e-05	Not sig
PDIA5	0.3778	3.88e-05	Not sig
TSLP	-0.186932	3.89e-05	Not sig
EPSTI1	0.88307	3.89e-05	Not sig
TBCE	0.401636	3.92e-05	Not sig
LRCH1	-0.367018	3.93e-05	Not sig
GNG5	0.259733	3.95e-05	Not sig
ANKRD40	-0.297397	3.95e-05	Not sig
TOPBP1	0.492686	3.95e-05	Not sig
TRPC7-AS2	-0.301758	3.95e-05	Not sig
PVRL3	-0.562449	3.96e-05	Not sig
GPIHBP1	-0.286614	3.97e-05	Not sig
GPR135	-0.474239	3.99e-05	Not sig
DDX21	0.518014	4e-05	Not sig
QRSL1	0.437198	4e-05	Not sig
LINC00641	-0.78664	4e-05	Not sig
BUD31	0.17748	4e-05	Not sig
ARHGEF37	-0.382869	4.02e-05	Not sig
ADCK2	0.266023	4.02e-05	Not sig
UBA6	0.531486	4.03e-05	Not sig
STAT6	-0.471574	4.09e-05	Not sig
MCC	-0.371999	4.12e-05	Not sig
OTTHUMG00000163558	-0.267452	4.12e-05	Not sig
KY	-0.157452	4.18e-05	Not sig
C19orf48	0.301821	4.18e-05	Not sig
RRP36	0.47789	4.2e-05	Not sig
POLR2D	0.366658	4.21e-05	Not sig
GTPBP4	0.634455	4.3e-05	Not sig
LINC00844	-0.270985	4.32e-05	Not sig
ARPC5	0.273022	4.32e-05	Not sig
WRAP73	0.153907	4.32e-05	Not sig
BMX	-0.546896	4.34e-05	Not sig
GK	0.611062	4.34e-05	Not sig
ALDH3A2	-0.595677	4.36e-05	Not sig
ARPC2	0.232821	4.36e-05	Not sig
SPTAN1	-0.295198	4.36e-05	Not sig
TRAF3IP3	0.464311	4.36e-05	Not sig
TP73-AS1	-0.219821	4.37e-05	Not sig
VSTM4	-0.560777	4.37e-05	Not sig
MICAL2	0.60581	4.38e-05	Not sig
COPB2	0.427897	4.38e-05	Not sig
LOC100507283	-0.373029	4.4e-05	Not sig
MRPS12	0.250628	4.41e-05	Not sig
TLL1	-0.575899	4.45e-05	Not sig
[truncated: 28,907 more rows]
