# Supplementary material for: Identification of hub genes for the diagnosis and prognosis in triple negative breast cancer using transcriptome and differential methylation integration analysis
Source: J Cancer. 2025 Mar 3;16(6):2026–40. doi: 10.7150/jca.104472 (PMC11905416; doi:10.7150/jca.104472)
Supplement: Supplementary file 1 — Supplementary tables. [file jcav16p2026s1.zip › Table S5.xlsx]

## Sheet: Sheet1
gene_name	log2FC	pvalue	Regulation
NOC2L	1.05846	0.0221161	Up
KLHL17	1.05846	0.0221161	Up
PLEKHN1	-1.09917	6.14584e-07	Down
PERM1	-1.09917	6.14584e-07	Down
AGRN	1.64839	0.012887	Up
C1orf159	-1.49432	0.0248506	Down
TNFRSF18	1.06492	3.63405e-28	Up
SDF4	-1.17372	0.00202514	Down
B3GALT6	-1.17372	0.00202514	Down
C1QTNF12	1.023	2.24889e-40	Up
UBE2J2	1.58916	3.54913e-07	Up
ACAP3	1.11479	7.71044e-06	Up
PUSL1	1.11479	7.71044e-06	Up
MXRA8	1.08085	1.78042e-13	Up
AURKAIP1	1.31459	0.0290913	Up
VWA1	-1.19027	2.17852e-14	Down
TMEM240	3.49227	1.74722e-211	Up
SSU72	3.49227	1.74722e-211	Up
MIB2	1.45592	9.842e-109	Up
MMP23B	1.45592	9.842e-109	Up
NADK	1.08739	1.55628e-30	Up
GNB1	-1.21299	0.00105983	Down
SKI	-1.52869	0.0181797	Down
PLCH2	1.11804	1.14626e-16	Up
PRXL2B	-1.80661	0.000294102	Down
MMEL1	1.11228	4.8465e-07	Up
TTC34	1.10079	4.47542e-64	Up
PRDM16	3.68245	7.23884e-294	Up
MEGF6	1.04819	0.00660268	Up
WRAP73	1.18119	3.02834e-12	Up
TP73	1.16078	1.12903e-36	Up
CCDC27	-1.12801	2.19946e-06	Down
SMIM1	-1.12801	2.19946e-06	Down
LRRC47	-1.82161	1.16513e-06	Down
C1orf174	-1.55081	8.01291e-06	Down
AJAP1	3.79356	1.13836e-210	Up
CHD5	1.70714	1.30235e-21	Up
RPL22	1.02574	0.00101531	Up
RNF207	1.14041	1.15211e-09	Up
GPR153	1.04448	0.0114347	Up
ACOT7	-1.06955	0.00559856	Down
HES2	1.32387	4.32196e-64	Up
ESPN	1.22004	5.56755e-07	Up
PLEKHG5	-1.04248	1.63471e-13	Down
TAS1R1	1.88866	0.00514313	Up
ZBTB48	1.88866	0.00514313	Up
KLHL21	-3.43376	0.00619934	Down
PHF13	-4.01095	0.0256784	Down
THAP3	-4.01095	0.0256784	Down
DNAJC11	1.25156	3.92625e-08	Up
CAMTA1	-1.1614	6.64614e-05	Down
PARK7	-1.68397	0.0181178	Down
ERRFI1	2.00127	3.70449e-06	Up
RERE	1.42778	2.63167e-10	Up
ENO1	-1.0998	3.43494e-14	Down
GPR157	1.50106	5.35635e-09	Up
SPSB1	-1.05282	3.02289e-05	Down
TMEM201	-1.13327	0.00032306	Down
PIK3CD	1.02082	0.000143861	Up
LZIC	3.45232	0.00466227	Up
NMNAT1	3.45232	0.00466227	Up
RBP7	1.09453	9.91793e-05	Up
KIF1B	-1.18834	0.0265074	Down
PGD	-2.59246	5.58623e-21	Down
CENPS	1.31094	5.28364e-07	Up
CORT	1.31094	5.28364e-07	Up
CASZ1	1.05013	1.27138e-10	Up
C1orf127	-1.89192	0.00499933	Down
TARDBP	-3.03502	0.00473892	Down
UBIAD1	-1.25085	0.0087168	Down
FBXO2	-3.13918	3.35245e-05	Down
FBXO44	-3.13918	3.35245e-05	Down
C1orf167	-1.16322	5.68844e-05	Down
MTHFR	1.37665	4.09372e-12	Up
MIIP	-1.1343	0.032087	Down
DHRS3	-1.32588	0.0047892	Down
LRRC38	1.74772	4.83832e-16	Up
PDPN	1.43372	0.0183209	Up
PRDM2	-1.99149	0.0314389	Down
KAZN	1.28836	9.38459e-11	Up
TMEM51	1.37851	0.000788195	Up
EFHD2	-1.01363	2.18401e-05	Down
CASP9	3.75159	4.47739e-09	Up
DNAJC16	3.75159	4.47739e-09	Up
PLEKHM2	3.34792	2.10361e-05	Up
ZBTB17	-2.33505	0.00774018	Down
FAM131C	-2.93447	0.00550349	Down
EPHA2	1.04881	0.00825135	Up
CPLANE2	-1.75542	2.68067e-06	Down
FBXO42	-1.52338	0.013327	Down
ATP13A2	-1.152	0.00631493	Down
PADI4	-2.55605	0.00388877	Down
RCC2	-1.32783	0.00778901	Down
ARHGEF10L	1.23229	0.0137815	Up
IGSF21	1.04404	4.2547e-11	Up
PAX7	3.55777	1.65884e-35	Up
IFFO2	-1.28807	3.17967e-10	Down
AKR7L	1.05818	1.01422e-72	Up
AKR7A2	-1.63227	0.00130594	Down
SLC66A1	-1.63227	0.00130594	Down
MICOS10	-3.87202	0.00149459	Down
NBL1	-3.87202	0.00149459	Down
HTR6	1.17453	2.1615e-30	Up
OTUD3	-3.63077	0.00117648	Down
PLA2G2C	-1.59803	1.20173e-06	Down
UBXN10	-1.59803	1.20173e-06	Down
VWA5B1	1.23856	3.15606e-38	Up
CAMK2N1	1.27945	3.61806e-09	Up
MUL1	-2.20244	0.00212628	Down
FAM43B	1.49403	2.28058e-07	Up
PINK1	-2.5518	0.00248849	Down
DDOST	-1.25549	0.0021726	Down
KIF17	1.18064	0.000325745	Up
SH2D5	1.09139	2.82561e-28	Up
EIF4G3	1.82115	0.0105511	Up
ALPL	1.02049	0.00439403	Up
RAP1GAP	1.32549	8.24181e-10	Up
HSPG2	1.00939	4.38643e-06	Up
CDC42	3.86982	1.68808e-07	Up
WNT4	1.28505	0.00159802	Up
EPHA8	1.41755	4.19204e-06	Up
EPHB2	1.30101	8.40311e-05	Up
LUZP1	-1.25549	0.0305458	Down
HNRNPR	-4.06752	0.000954115	Down
ZNF436	-1.63188	0.0298594	Down
TCEA3	1.00233	2.24267e-05	Up
ASAP3	-3.51793	0.00419678	Down
E2F2	-2.75545	2.40001e-05	Down
ID3	3.09302	0.00110657	Up
ELOA	-1.1883	0.0352572	Down
PITHD1	2.39417	3.63856e-08	Up
LYPLA2	2.39417	3.63856e-08	Up
FUCA1	-3.6862	0.000144755	Down
PNRC2	-1.9096	0.0116136	Down
SRSF10	3.09154	0.00668432	Up
GRHL3	-1.17288	1.54794e-09	Down
STPG1	-1.07604	0.0151808	Down
NIPAL3	-1.07604	0.0151808	Down
NCMAP	-1.99245	0.00305893	Down
CLIC4	1.34345	8.07795e-97	Up
RUNX3	1.00389	1.55711e-129	Up
RSRP1	-3.68281	0.0130726	Down
RHCE	-4.31677	0.00519297	Down
MACO1	-4.31677	0.00519297	Down
MAN1C1	-1.03106	0.000532496	Down
SELENON	1.05894	0.000162344	Up
STMN1	-1.92711	0.000512678	Down
SLC30A2	1.18409	2.20083e-11	Up
CRYBG2	1.42709	1.15109e-28	Up
ZNF683	1.42709	1.15109e-28	Up
LIN28A	1.21159	0.000298337	Up
DHDDS	-1.56195	2.91128e-07	Down
HMGN2	-1.56195	2.91128e-07	Down
SFN	1.31972	0.0094729	Up
TRNP1	-1.27137	0.00138059	Down
SLC9A1	-1.25154	0.012377	Down
SYTL1	-2.24562	2.93757e-47	Down
GPR3	1.83023	0.00408047	Up
WASF2	-1.09006	0.00205541	Down
AHDC1	-1.06	0.0311139	Down
RPA2	-2.65866	0.0139866	Down
DNAJC8	1.04746	0.00161177	Up
ATP5IF1	1.04746	0.00161177	Up
SESN2	1.4104	7.51718e-06	Up
MED18	-1.09195	7.52238e-11	Down
PHACTR4	-2.77341	0.00441197	Down
RCC1	-1.43248	1.86817e-05	Down
TRNAU1AP	1.39195	0.0139437	Up
TAF12	-1.52063	0.0136298	Down
GMEB1	1.0635	0.000131584	Up
YTHDF2	1.62594	0.0351707	Up
EPB41	1.46031	2.67268e-05	Up
TMEM200B	1.361	0.000104397	Up
PTPRU	1.27316	1.95797e-26	Up
LAPTM5	-1.34753	0.00560348	Down
COL16A1	1.08169	5.29216e-08	Up
SPOCD1	-2.18562	2.53007e-08	Down
PTP4A2	3.02939	1.2061e-49	Up
KHDRBS1	3.4361	3.61149e-05	Up
TMEM39B	3.62327	0.000744716	Up
TXLNA	1.09858	0.0362752	Up
CCDC28B	1.09858	0.0362752	Up
TMEM234	-1.18872	0.00941651	Down
EIF3I	-1.02915	0.00941651	Down
TSSK3	1.66639	4.31817e-07	Up
BSDC1	1.07039	0.0332856	Up
HPCA	1.08462	0.00236949	Up
TMEM54	1.08462	0.00236949	Up
RNF19B	-2.82273	0.0125974	Down
ZNF362	1.05063	0.000646163	Up
PHC2	1.04319	0.0256281	Up
CSMD2	1.04627	0.000609942	Up
C1orf94	1.04627	0.000609942	Up
SMIM12	1.12518	0.0198666	Up
GJA4	2.05311	0.000782507	Up
DLGAP3	-1.66828	0.00249236	Down
TMEM35B	1.6735	0.0189558	Up
ZMYM6	1.6735	0.0189558	Up
TFAP2E	1.23349	9.15438e-78	Up
PSMB2	-1.96653	0.00050266	Down
C1orf216	1.27501	0.0165017	Up
CLSPN	1.27129	6.96534e-11	Up
AGO4	-1.85255	0.0165268	Down
COL8A2	1.04493	4.63683e-12	Up
TRAPPC3	-1.26718	5.57552e-08	Down
MAP7D1	-1.23855	0.0123728	Down
SH3D21	-1.0297	0.00645938	Down
EVA1B	-1.0297	0.00645938	Down
STK40	1.0072	3.5881e-05	Up
GRIK3	1.2286	0.00350232	Up
ZC3H12A	-2.41154	0.00130313	Down
MEAF6	-2.21134	4.13304e-14	Down
SNIP1	2.18853	6.03054e-11	Up
DNALI1	2.18853	6.03054e-11	Up
C1orf109	-1.46597	0.00211829	Down
CDCA8	1.87915	7.18391e-06	Up
EPHA10	1.05369	3.08202e-86	Up
MTF1	-1.16836	0.000174471	Down
INPP5B	-1.16836	0.000174471	Down
RRAGC	-2.5615	0.000468434	Down
MYCBP	-2.5615	0.000468434	Down
GJA9	2.33196	0.0219463	Up
AKIRIN1	-1.05889	0.00197933	Down
MACF1	1.01522	2.26614e-08	Up
BMP8A	-1.01663	1.17643e-07	Down
PABPC4	2.40964	0.0033808	Up
HEYL	1.34759	1.06479e-55	Up
HPCAL4	2.19765	7.88171e-56	Up
PPIE	2.19765	7.88171e-56	Up
BMP8B	1.84862	1.56566e-10	Up
MYCL	1.50278	0.00689701	Up
CAP1	1.9913	0.00311172	Up
RLF	-2.18442	2.39881e-05	Down
COL9A2	-1.06674	0.000342399	Down
ZFP69	-3.54795	0.00948207	Down
RIMS3	1.1312	2.28512e-12	Up
KCNQ4	1.11833	5.18839e-21	Up
CITED4	-1.10142	0.000611671	Down
FOXO6	-1.15564	0.000267204	Down
HIVEP3	-1.07827	0.00399893	Down
FOXJ3	-2.87811	0.00173965	Down
RIMKLA	-1.49698	0.01258	Down
PPCS	-1.22321	0.0116725	Down
CCDC30	-1.22321	0.0116725	Down
P3H1	-1.43851	0.0094061	Down
C1orf50	-1.43851	0.0094061	Down
TMEM269	1.11397	2.82139e-42	Up
SLC2A1	1.39588	0.000898271	Up
FAM183A	3.5724	2.23787e-16	Up
TIE1	-1.24123	6.42622e-07	Down
MPL	1.02076	2.47525e-21	Up
CDC20	2.96561	2.17106e-10	Up
ELOVL1	-1.06909	4.50587e-09	Down
MED8	1.21535	0.000877794	Up
SZT2	1.21535	0.000877794	Up
HYI	1.44781	0.0194867	Up
PTPRF	-1.10919	2.27445e-10	Down
KDM4A	1.46422	0.00270863	Up
ST3GAL3	2.30864	7.32683e-15	Up
ARTN	2.30864	7.32683e-15	Up
ATP6V0B	2.4254	0.00783429	Up
B4GALT2	1.16475	1.67615e-15	Up
SLC6A9	-1.2122	0.023919	Down
DMAP1	1.91656	0.00615985	Up
RNF220	1.08993	0.0223927	Up
KIF2C	-1.95876	0.00960601	Down
BEST4	1.09351	4.22406e-29	Up
PLK3	2.19405	1.34334e-06	Up
DYNLT4	2.10592	1.44958e-06	Up
BTBD19	2.10592	1.44958e-06	Up
PTCH2	3.00494	3.71247e-27	Up
TESK2	1.03884	5.11455e-05	Up
CCDC163	1.03884	5.11455e-05	Up
PRDX1	1.13588	0.014283	Up
AKR1A1	2.38945	5.83312e-05	Up
GPBP1L1	1.00866	0.00348104	Up
TMEM69	1.00866	0.00348104	Up
MAST2	1.11212	6.74477e-15	Up
TSPAN1	2.69354	0.0284684	Up
POMGNT1	1.52254	1.67143e-33	Up
LURAP1	1.52254	1.67143e-33	Up
LRRC41	1.11575	3.4192e-24	Up
UQCRH	1.11575	3.4192e-24	Up
DMBX1	1.35145	1.42879e-61	Up
TMEM275	2.92675	3.15803e-13	Up
MKNK1	-2.66085	0.0162976	Down
MOB3C	-2.66085	0.0162976	Down
EFCAB14	-1.71958	0.0321988	Down
CYP4X1	1.32737	4.01151e-46	Up
TAL1	1.25037	4.16628e-75	Up
STIL	1.71681	0.0249707	Up
CMPK1	-3.98803	0.000906103	Down
FOXE3	1.55202	7.5342e-100	Up
FOXD2	-1.78463	3.57469e-07	Down
TRABD2B	1.29088	2.77109e-05	Up
AGBL4	1.1305	2.94181e-08	Up
BEND5	1.1305	2.94181e-08	Up
ELAVL4	2.68252	7.86571e-38	Up
DMRTA2	1.20794	2.04991e-65	Up
CDKN2C	1.52469	8.56629e-17	Up
OSBPL9	-1.94868	6.66135e-16	Down
NRDC	-4.96616	5.24428e-05	Down
RAB3B	1.69571	8.73811e-162	Up
TXNDC12	-1.69574	0.0080257	Down
BTF3L4	-1.69574	0.0080257	Down
ZFYVE9	-2.76888	0.00782402	Down
TUT4	-2.13945	0.000304701	Down
COA7	-1.17954	1.13094e-10	Down
ECHDC2	1.93809	5.21336e-12	Up
PODN	3.38055	2.52553e-42	Up
CPT2	1.20493	0.00715259	Up
CZIB	1.10338	0.0020096	Up
LRP8	-2.32193	0.00153256	Down
GLIS1	1.31832	1.49168e-36	Up
YIPF1	-3.33703	0.000204506	Down
DIO1	-3.33703	0.000204506	Down
BSND	1.09904	7.41109e-06	Up
PCSK9	1.4805	3.41625e-95	Up
PLPP3	1.08659	8.64373e-05	Up
PRKAA2	1.45943	4.12378e-06	Up
DAB1	1.21815	1.59903e-22	Up
OMA1	3.57049	0.00234584	Up
HOOK1	-1.01125	5.06638e-10	Down
CYP2J2	-1.39593	0.0228323	Down
C1orf87	1.12081	5.87465e-44	Up
NFIA	-2.05023	0.0162884	Down
KANK4	3.03953	3.74078e-09	Up
USP1	1.89993	0.0268145	Up
DOCK7	-1.94908	0.0181903	Down
FOXD3	1.05074	5.76814e-157	Up
ALG6	-1.08927	0.00819253	Down
PGM1	-1.3718	1.2831e-05	Down
ROR1	3.38812	4.3931e-26	Up
CACHD1	1.57169	2.09557e-17	Up
RAVER2	-1.57657	0.00537516	Down
JAK1	2.17743	3.18398e-22	Up
AK4	1.44816	8.3555e-05	Up
DNAJC6	1.22438	1.98806e-32	Up
PDE4B	-1.74039	0.000358801	Down
SGIP1	1.07712	4.37291e-30	Up
DYNLT5	1.46943	1.86569e-28	Up
DNAI4	-1.14454	0.000109368	Down
MIER1	-1.14454	0.000109368	Down
SLC35D1	1.79901	8.81905e-05	Up
C1orf141	1.28233	6.48161e-232	Up
WLS	-1.13067	0.000677628	Down
LRRC7	1.20807	2.73784e-07	Up
SRSF11	1.75657	0.031105	Up
PTGER3	-1.17757	0.0146813	Down
NEGR1	1.07494	0.00189154	Up
LRRIQ3	3.16534	0.000103228	Up
FPGT	3.16534	0.000103228	Up
CRYZ	-1.05889	0.0204898	Down
TYW3	-1.18442	0.0204898	Down
LHX8	1.06405	1.33333e-215	Up
ST6GALNAC5	2.06601	0.000606614	Up
AK5	1.02894	8.38506e-17	Up
ZZZ3	-1.2863	0.0003136	Down
NEXN	1.57488	6.95001e-74	Up
FUBP1	-2.15604	0.00551016	Down
DNAJB4	-2.15604	0.00551016	Down
GIPC2	3.32867	7.71833e-198	Up
PTGFR	1.32814	1.36169e-13	Up
ADGRL4	1.01587	8.7774e-06	Up
ADGRL2	3.58371	9.67605e-92	Up
SSX2IP	-2.62498	0.00293255	Down
MCOLN2	1.54173	2.18238e-13	Up
DNAI3	-1.23735	0.000834037	Down
ZNHIT6	-4.83289	5.27597e-17	Down
COL24A1	3.67025	5.21943e-222	Up
LMO4	-1.67943	0.0083374	Down
LRRC8D	-3.37863	5.68804e-07	Down
ZNF326	1.31259	0.00158691	Up
BARHL2	1.15502	3.69767e-09	Up
HFM1	1.41572	1.26614e-21	Up
TGFBR3	1.08379	1.03233e-20	Up
EPHX4	-6.26546	7.84709e-14	Down
GLMN	1.78814	0.0343128	Up
RPAP2	1.78814	0.0343128	Up
GFI1	1.03399	8.95289e-31	Up
RPL5	-1.35649	0.0093831	Down
DIPK1A	-1.35649	0.0093831	Down
DR1	1.14717	0.015494	Up
FNBP1L	1.47568	1.22062e-07	Up
BCAR3	-3.66588	0.0247789	Down
GCLM	-1.07379	4.62792e-05	Down
ABCA4	-1.11649	1.63719e-06	Down
ABCD3	-2.52725	0.000910425	Down
F3	1.06747	0.000822825	Up
SLC44A3	1.54246	0.00820624	Up
CNN3	4.35639	0.00010866	Up
TLCD4	1.06212	0.000295343	Up
RWDD3	1.06212	0.000295343	Up
PLPPR5	3.51054	3.059e-104	Up
PLPPR4	-1.45342	0.000254913	Down
SLC35A3	1.20789	0.0187371	Up
MFSD14A	1.12433	0.0187371	Up
DBT	-1.05889	0.0232498	Down
DPH5	1.02857	0.0186572	Up
S1PR1	1.00424	7.0429e-05	Up
RNPC3	1.48328	4.07989e-10	Up
PRMT6	1.04357	0.0158413	Up
NTNG1	1.0694	6.64732e-10	Up
VAV3	1.97818	2.65504e-44	Up
SLC25A24	-2.04963	0.0150696	Down
HENMT1	-1.15798	1.4086e-10	Down
PRPF38B	-1.4881	0.0115399	Down
SARS1	1.1523	3.06051e-15	Up
PSRC1	-1.85641	5.67355e-06	Down
PSMA5	1.95366	0.00114893	Up
GPR61	-1.64386	0.00938464	Down
GNAI3	-1.08927	0.00938464	Down
GNAT2	-1.08927	0.00197543	Down
AMPD2	-1.08927	0.00197543	Down
GSTM3	1.32226	0.0281529	Up
CSF1	2.04751	0.00789288	Up
AHCYL1	2.4458	0.00149659	Up
ALX3	1.11997	4.0046e-275	Up
SLC6A17	1.05628	7.41047e-25	Up
RBM15	-2.43752	2.03263e-05	Down
KCNA2	1.511	0.00978993	Up
KCNA3	1.84309	3.15493e-147	Up
LRIF1	-1.77144	0.0121173	Down
DRAM2	-1.07943	0.023347	Down
CEPT1	-1.07943	0.023347	Down
WDR77	-1.46949	0.0109645	Down
ATP5PB	-1.46949	0.0109645	Down
INKA2	1.75029	4.01974e-05	Up
KCND3	1.19967	2.50259e-06	Up
CTTNBP2NL	-3.42626	0.016411	Down
WNT2B	1.62362	0.0246736	Up
RHOC	1.19488	0.000457882	Up
SLC16A1	3.61393	2.73373e-12	Up
MAGI3	-1.54668	4.21693e-07	Down
AP4B1	-1.17212	0.000136869	Down
DCLRE1B	-1.17212	0.000136869	Down
HIPK1	1.11815	3.7765e-08	Up
SYT6	1.11569	2.59953e-17	Up
TRIM33	-1.3455	0.00719564	Down
DENND2C	1.12481	0.00520218	Up
NRAS	2.58422	0.00128662	Up
CSDE1	1.99398	0.000191539	Up
SIKE1	1.97963	0.00780629	Up
TSPAN2	-1.2076	0.0347054	Down
SLC22A15	3.60292	1.39172e-18	Up
CD58	-1.21214	3.62448e-22	Down
MAN1A2	1.02148	0.00211094	Up
TBX15	3.8752	5.41279e-48	Up
ZNF697	1.75318	2.53028e-05	Up
PHGDH	-1.54301	0.00959059	Down
FAM72B	1.22033	0.000402124	Up
SRGAP2C	1.21412	0.000402124	Up
FAM72C	3.36678	5.11228e-36	Up
NBPF15	-1.61765	0.0216111	Down
SRGAP2B	3.69826	4.36074e-10	Up
FAM72D	3.69826	4.36074e-10	Up
NBPF20	4.45578	1.4393e-125	Up
RNF115	2.68511	2.46317e-05	Up
POLR3C	1.80478	0.0258765	Up
NUDT17	1.80478	0.0258765	Up
ANKRD35	1.23915	2.95459e-20	Up
PEX11B	-3.04103	0.000840495	Down
RBM8A	-1.44212	6.93887e-07	Down
LIX1L	1.61769	3.10324e-05	Up
ANKRD34A	-1.57444	0.030959	Down
HJV	1.65206	2.59527e-25	Up
NBPF12	1.30451	0.0169044	Up
PRKAB2	-1.81655	0.00645608	Down
FMO5	1.14325	1.46151e-07	Up
BCL9	-1.48373	0.0231278	Down
H2BC18	2.42658	2.64109e-35	Up
H3C13	2.42658	2.64109e-35	Up
H2BC21	-1.39715	3.18567e-05	Down
H2AC20	-1.39715	3.18567e-05	Down
H2AC21	-1.39715	3.18567e-05	Down
BOLA1	-1.39715	3.18567e-05	Down
SV2A	1.05786	1.83679e-15	Up
OTUD7B	1.07966	4.32522e-38	Up
APH1A	-1.04661	0.00165171	Down
C1orf54	-1.04661	0.00165171	Down
CIART	3.22258	6.41419e-29	Up
RPRD2	-1.47393	0.000788028	Down
ADAMTSL4	1.0252	2.59433e-34	Up
MCL1	-1.4344	0.0193279	Down
ENSA	-1.1904	0.000624828	Down
CERS2	-2.61382	0.00802578	Down
MINDY1	-1.68203	0.00595967	Down
PRUNE1	-1.68203	0.00595967	Down
BNIPL	-1.79774	0.000935149	Down
C1orf56	-1.79774	0.000935149	Down
CDC42SE1	-1.76712	0.00957832	Down
MLLT11	1.28096	0.0333471	Up
SEMA6C	-1.35398	0.00674739	Down
POGZ	1.17632	0.01899	Up
CGN	1.22388	6.04386e-33	Up
TUFT1	-1.12375	1.90058e-05	Down
MRPL9	-1.47659	0.0133899	Down
OAZ3	-1.47659	0.0133899	Down
C2CD4D	1.44299	4.00262e-214	Up
THEM4	2.1542	0.012315	Up
S100A10	-2.36695	0.025659	Down
LORICRIN	1.62289	4.44589e-11	Up
S100A16	-1.02441	0.0189418	Down
S100A13	-1.21529	0.00149278	Down
S100A1	-1.21529	0.00149278	Down
ILF2	-3.90929	0.000905995	Down
NPR1	1.00935	1.37651e-25	Up
INTS3	1.10273	7.53165e-09	Up
SLC27A3	1.10273	7.53165e-09	Up
GATAD2B	1.09611	1.77515e-13	Up
CRTC2	1.41111	0.0173096	Up
SLC39A1	1.41111	0.0173096	Up
JTB	-1.658	0.0301246	Down
C1orf43	2.67243	0.000846568	Up
UBAP2L	2.67243	0.000846568	Up
HAX1	-2.75311	0.000734796	Down
AQP10	1.86289	1.16872e-05	Up
ATP8B2	1.86289	1.16872e-05	Up
SHE	1.00943	1.08407e-121	Up
TDRD10	1.00943	1.08407e-121	Up
CHRNB2	1.47462	0.000382895	Up
ADAR	-3.20375	0.000302133	Down
KCNN3	-1.04709	4.41861e-69	Down
SHC1	1.30774	7.17203e-37	Up
ZBTB7B	1.71272	0.0280497	Up
DCST2	1.74263	0.00302341	Up
DCST1	-1.64616	0.0105859	Down
ADAM15	-1.64616	0.0105859	Down
EFNA4	1.98571	1.04009e-79	Up
EFNA3	-1.80003	4.04697e-07	Down
EFNA1	1.11704	4.04198e-06	Up
SLC50A1	1.27652	0.0205872	Up
KRTCAP2	-1.26233	0.00350766	Down
TRIM46	-1.26233	0.00350766	Down
THBS3	1.23211	0.000119963	Up
MTX1	1.23211	0.000119963	Up
HCN3	-1.37163	0.0275044	Down
PKLR	1.10284	2.84297e-101	Up
RUSC1	-1.28488	0.00759222	Down
FDPS	1.5008	0	Up
MSTO1	1.3061	0.0363817	Up
GON4L	3.99221	4.09982e-05	Up
SYT11	3.99221	4.09982e-05	Up
ARHGEF2	-2.00182	0.016218	Down
UBQLN4	-1.35845	0.0131942	Down
LAMTOR2	-1.25154	0.0131942	Down
MEX3A	-1.99178	0.0002157	Down
LMNA	-1.99178	0.0002157	Down
SEMA4A	2.01411	9.66518e-15	Up
SLC25A44	1.26497	0.0215795	Up
PMF1	1.26497	0.0215795	Up
PAQR6	1.9206	0.0313971	Up
SMG5	1.9206	0.0313971	Up
CCT3	-1.12029	0.00847412	Down
MEF2D	1.12107	8.76091e-05	Up
NAXE	-1.37821	3.48785e-11	Down
GPATCH4	-1.37821	3.48785e-11	Down
HAPLN2	1.19043	6.9143e-09	Up
BCAN	-1.15119	0.0259803	Down
NES	1.11509	4.4242e-13	Up
MRPL24	-1.54192	0.000389059	Down
HDGF	-1.54192	0.000389059	Down
NTRK1	1.0178	5.22937e-136	Up
INSRR	1.0178	5.22937e-136	Up
PEAR1	-1.1081	4.12694e-07	Down
CD1D	1.64714	3.22708e-12	Up
IFI16	1.55144	1.16846e-05	Up
CADM3	1.19371	1.19524e-58	Up
VSIG8	4.80062	8.06532e-13	Up
KCNJ10	-1.81996	5.47664e-05	Down
PIGM	-1.81996	5.47664e-05	Down
IGSF8	1.50685	0.0172378	Up
PEA15	1.19265	0.00133544	Up
DCAF8	1.43588	0.0229518	Up
F11R	-1.33812	6.49357e-20	Down
USF1	1.57627	0.0119768	Up
ARHGAP30	1.57627	0.0119768	Up
UFC1	3.10483	6.09396e-05	Up
USP21	3.10483	6.09396e-05	Up
PPOX	-1.13311	0.0343454	Down
APOA2	1.95228	2.38344e-15	Up
TOMM40L	1.00164	9.14471e-14	Up
NR1I3	3.34307	0.00793637	Up
DUSP12	1.97328	0.00788419	Up
ATF6	3.78346	4.81582e-10	Up
OLFML2B	1.13085	2.26465e-09	Up
NOS1AP	-1.67726	8.06583e-05	Down
HSD17B7	-2.05279	0.00069734	Down
RGS5	-2.94342	0.00526761	Down
NUF2	-2.94342	0.00526761	Down
PBX1	1.16818	2.56256e-108	Up
LMX1A	1.35309	3.61244e-11	Up
MGST3	1.45943	0.000293524	Up
TMCO1	5.11166	5.82496e-100	Up
UCK2	1.09311	0.00339813	Up
FAM78B	1.11331	0.001358	Up
POGK	-4.41504	0.00200107	Down
ILDR2	1.54956	1.06045e-148	Up
GPA33	1.10993	1.18778e-09	Up
POU2F1	3.18476	0.00317569	Up
CD247	2.00432	0.00198528	Up
MPZL1	1.48197	0.00537674	Up
ADCY10	1.63506	4.39436e-08	Up
MPC2	1.10434	0.00276303	Up
DCAF6	1.28688	0.00276303	Up
GPR161	1.60593	6.98636e-27	Up
CCDC181	1.6997	2.31554e-17	Up
F5	-1.98061	2.48478e-08	Down
PRRX1	1.00876	2.49591e-81	Up
VAMP4	2.88349	0.000719515	Up
DNM3	1.2417	2.2793e-10	Up
ANKRD45	4.07008	4.27034e-29	Up
ZBTB37	-1.94342	0.000399208	Down
RABGAP1L	-1.0882	0.0188529	Down
KIAA0040	5.36317	7.00622e-10	Up
PAPPA2	-1.20896	0.0273742	Down
ASTN1	1.34875	3.91096e-11	Up
RASAL2	1.0429	0.00185251	Up
RALGPS2	1.02427	0.0162261	Up
FAM20B	1.03899	0.000275973	Up
TOR3A	3.86917	1.24325e-46	Up
ABL2	-2.02809	0.0341808	Down
NPHS2	1.63112	0.000182984	Up
FAM163A	1.20342	1.70603e-16	Up
TOR1AIP1	1.21425	0.0318805	Up
LHX4	1.10704	0.0263145	Up
ACBD6	1.52621	0.000105152	Up
XPR1	-1.69599	0.0146702	Down
KIAA1614	1.09514	2.73902e-14	Up
STX6	-2.08069	2.91184e-05	Down
IER5	1.93963	0.0111601	Up
CACNA1E	1.18596	5.92228e-18	Up
LAMC1	1.54986	0.0218021	Up
LAMC2	-1.01298	1.55006e-15	Down
SMG7	1.82742	0.0226417	Up
COLGALT2	1.00633	2.13155e-24	Up
TSEN15	1.26903	0.00334081	Up
EDEM3	1.49057	0.00741796	Down
NIBAN1	1.26903	0.000214322	Up
IVNS1ABP	2.3634	0.0236002	Down
HMCN1	1.0072	0.00535129	Down
PTGS2	1.45391	1.01024e-17	Up
BRINP3	1.38957	0.0090582	Up
CDC73	5.62418	0.00115259	Down
KCNT2	6.38518	1.12291e-58	Up
ASPM	1.49476	0.0189928	Up
LHX9	1.07573	3.64329e-32	Up
NR5A2	1.01485	2.15684e-38	Up
ZNF281	-2.68403	4.28198e-08	Down
KIF14	1.49057	0.0181912	Up
DDX59	-1.77948	0.00269949	Down
CAMSAP2	-2.37627	0.00169661	Down
GPR25	1.18028	1.40468e-154	Up
INAVA	-1.84086	6.72587e-05	Down
KIF21B	-1.17319	6.65665e-19	Down
IGFN1	1.18218	7.59633e-05	Up
PKP1	-2.86922	0.01691	Down
CSRP1	-1.00596	2.49149e-20	Down
NAV1	1.72568	1.63547e-111	Up
LMOD1	1.25894	7.04477e-35	Up
ARL8A	1.55609	0.00223624	Up
PTPN7	1.55609	0.00223624	Up
LGR6	1.05089	0.000962419	Up
SYT2	1.13597	2.84766e-07	Up
TMEM183A	1.54303	9.31221e-07	Up
PPFIA4	1.40816	5.54109e-53	Up
BTG2	1.26903	1.60562e-06	Up
ATP2B4	1.16351	1.25952e-15	Up
SOX13	-1.4631	0.000827985	Down
ETNK2	-1.21757	2.23901e-05	Down
GOLT1A	5.35577	1.29397e-11	Up
PLEKHA6	1.02482	5.60889e-24	Up
PPP1R15B	-2.39978	1.67271e-12	Down
PIK3C2B	3.23491	0.019688	Up
MDM4	1.05126	0.00417689	Up
LRRN2	-1.75582	0.0021751	Down
CNTN2	-1.21712	2.81364e-05	Down
RBBP5	-2.54102	0.0243101	Down
DSTYK	1.01206	0.0269059	Up
NUAK2	-1.36334	1.00618e-05	Down
KLHDC8A	1.01046	0.0070096	Up
LEMD1	1.01939	2.73626e-07	Up
BLACAT1	1.01939	2.73626e-07	Up
MFSD4A	1.1527	1.26197e-06	Up
SLC45A3	-2.48844	1.24237e-08	Down
SLC41A1	-3.99521	0.00269014	Down
PM20D1	1.21416	1.79208e-44	Up
FAM72A	1.71324	2.56697e-06	Up
SRGAP2	1.71324	2.56697e-06	Up
IKBKE	-1.73644	6.26319e-06	Down
RASSF5	1.35851	7.68528e-10	Up
DYRK3	1.88354	3.48742e-11	Up
MAPKAPK2	-2.68706	0.00365405	Down
FCMR	1.34027	0.000114573	Up
CR1L	2.03101	2.95112e-121	Up
CD34	1.59468	6.81205e-06	Up
PLXNA2	1.15705	0.00682417	Up
G0S2	2.11966	9.80332e-10	Up
TRAF3IP3	-1.17218	0.000450251	Down
HHAT	1.20856	0.000353737	Up
KCNH1	1.08476	9.68073e-05	Up
RCOR3	1.28283	2.08146e-05	Up
RD3	1.02418	1.04818e-52	Up
SLC30A1	-1.61471	0.000638287	Down
LPGAT1	2.24462	0.00332149	Up
INTS7	-1.51233	0.0331167	Down
DTL	-1.51233	0.0331167	Down
PPP2R5A	-1.18442	0.00979021	Down
PACC1	-2.01253	0.00328007	Down
ATF3	1.15494	3.10975e-05	Up
NSL1	2.3634	0.0369826	Up
TATDN3	1.0072	0.0369826	Up
VASH2	-1.27025	0.0151491	Down
ANGEL2	4.46923	0.000368724	Up
PROX1	-2.37244	1.44874e-06	Down
CENPF	-2.12549	1.42146e-08	Down
KCNK2	1.14744	1.26969e-06	Up
ESRRG	4.60097	1.86811e-23	Up
GPATCH2	2.02191	0.00207415	Up
SPATA17	2.02191	0.00207415	Up
TGFB2	1.78923	0.00312878	Up
RAB3GAP2	1.87935	1.60591e-13	Up
MARK1	1.18624	0.0347274	Up
HLX	1.27832	3.06763e-27	Up
DUSP10	2.64452	9.12872e-09	Up
MIA3	-1.01654	0.00183515	Down
DISP1	1.45391	0.0172146	Up
TLR5	1.38957	1.22553e-05	Down
CAPN2	5.62418	5.5689e-52	Up
TP53BP2	-1.46118	8.41988e-06	Down
WDR26	-1.6735	0.0316724	Down
CNIH3	1.0572	2.7253e-06	Up
DNAH14	-1.12528	0.00500284	Down
PYCR2	-1.62074	0.000839737	Down
LIN9	-2.96542	0.00584044	Down
PARP1	1.95716	0.00169191	Up
ITPKB	-1.48575	0.0028328	Down
COQ8A	1.42064	0.0201615	Up
CDC42BPA	1.30035	6.49149e-05	Up
ZNF678	1.38957	2.61724e-05	Up
SNAP47	5.62418	0.00358215	Down
JMJD4	-1.82185	0.00358215	Down
WNT9A	1.62498	2.18276e-07	Up
WNT3A	-1.35514	0.000595723	Down
ARF1	-2.58355	0.0138136	Down
C1orf35	5.62418	7.10026e-06	Up
OBSCN	-1.72944	0.0317008	Down
TRIM11	-1.15261	0.00201809	Down
TRIM17	-1.15261	0.00201809	Down
H2AW	1.23266	0.00242837	Up
H2BU1	1.32243	0.00242837	Up
RHOU	-1.30438	1.95982e-06	Down
RAB4A	-1.93409	0.0012775	Down
ACTA1	1.30847	0.000300083	Up
NUP133	2.13207	0.00634076	Up
TAF5L	-2.73284	0.00239715	Down
URB2	-2.73284	0.00239715	Down
GALNT2	-1.15415	0.0137898	Down
C1orf198	2.25739	2.84455e-06	Up
TTC13	1.43911	0.0264964	Up
ARV1	1.43911	0.0264964	Up
FAM89A	-2.20533	1.08434e-13	Down
TRIM67	1.01409	1.11268e-70	Up
C1orf131	-1.23584	0.000641938	Down
GNPAT	-1.23584	0.000641938	Down
EXOC8	-1.01165	0.00859137	Down
SPRTN	-1.01165	0.00859137	Down
EGLN1	-3.3747	0.0158065	Down
TSNAX	-2.15612	0.00495278	Down
DISC1	-2.15612	0.00495278	Down
NTPCR	-1.82643	0.00557309	Down
MAP3K21	-1.25376	2.38611e-05	Down
KCNK1	1.37335	0.0170099	Up
SLC35F3	1.02995	7.88463e-38	Up
IRF2BP2	-4.55776	1.58185e-06	Down
ARID4B	2.0581	0.00068308	Up
GGPS1	2.0581	0.00068308	Up
TBCE	2.0581	0.00068308	Up
B3GALNT2	2.08387	0.00523106	Up
GNG4	3.74395	3.181e-05	Up
NID1	1.65977	5.09639e-17	Up
GPR137B	1.05932	4.94654e-05	Up
ACTN2	1.69766	2.5778e-07	Up
RYR2	2.1457	1.82907e-111	Up
CHRM3	1.77425	0.0191038	Up
FMN2	3.49514	8.68772e-47	Up
GREM2	1.68618	0.00106431	Up
RGS7	1.97814	2.24969e-05	Up
OPN3	1.13176	2.40759e-34	Up
EXO1	-1.14564	0.00461162	Down
PLD5	1.16756	2.37381e-05	Up
ZBTB18	-1.56605	0.0297492	Down
ADSS2	2.19745	0.00711179	Up
COX20	3.20511	0.000970596	Up
HNRNPU	-1.18442	0.00889527	Down
EFCAB2	1.02148	0.014124	Up
KIF26B	1.12433	1.42101e-08	Down
TFB2M	1.12433	0.0153855	Down
CNST	1	0.0153855	Down
AHCTF1	2.51559	0.00165119	Up
ZNF695	1.24781	1.36572e-06	Up
ZNF670	1.24781	1.36572e-06	Up
ZNF669	-1.20845	2.70312e-07	Down
ZNF496	-1.322	2.45549e-12	Down
NLRP3	-1.41246	0.000964103	Down
TRIM58	1.53443	4.07333e-104	Up
SH3BP5L	1.35855	4.12534e-06	Up
ZNF692	1.8161	0.0235937	Up
DIP2C	1.20583	4.20267e-05	Up
GTPBP4	-2.31861	0.0231815	Down
IDI1	1.10118	0.0122446	Up
WDR37	1.10118	0.0122446	Up
ADARB2	1.50682	0.0163507	Up
PFKP	1.75692	0.00314147	Up
KLF6	1.03089	1.15337e-05	Up
AKR1E2	3.50917	5.30908e-14	Up
NET1	-1.3196	0.00559563	Down
ASB13	-1.33958	0.0289048	Down
TASOR2	1.24604	0.00450394	Up
ANKRD16	1.37235	0.00148396	Up
FBH1	1.37235	0.00148396	Up
IL15RA	-1.23285	1.87441e-14	Down
IL2RA	-1.40554	8.25194e-09	Down
RBM17	-1.16227	0.00021418	Down
SFMBT2	1.43848	3.88918e-116	Up
ITIH5	3.32193	2.662e-124	Up
KIN	1.40777	0.0218067	Up
ATP5F1C	1.40777	0.0218067	Up
GATA3	1.07392	5.76709e-52	Up
CELF2	1.74683	1.65674e-07	Up
USP6NL	2.6079	0.0010719	Up
PROSER2	-1.97871	1.64966e-07	Down
UPF2	3.65916	1.41612e-06	Up
SEC61A2	1.54375	7.68449e-05	Up
CCDC3	1.50404	0.0132626	Up
OPTN	1.50404	0.0132626	Up
SEPHS1	1.25422	3.18861e-18	Up
BEND7	-1.09756	0.00369725	Down
FRMD4A	-1.59496	0.0175371	Down
SUV39H2	2.48601	0.00408006	Up
DCLRE1C	-3.44508	3.14129e-07	Down
RPP38	-1.49099	0.000726759	Down
FAM171A1	3.79162	9.77322e-07	Up
ITGA8	2.82076	9.2636e-48	Up
C1QL3	1.40082	1.34076e-292	Up
VIM	1.17365	0.00023922	Up
ST8SIA6	-3.06155	1.65774e-12	Down
MRC1	1.1089	2.48588e-07	Up
CACNB2	1.34405	2.67046e-07	Up
NSUN6	1.84327	0.0236206	Up
PLXDC2	1.02941	0.00769271	Up
NEBL	1.06134	0.0185798	Up
SKIDA1	-1.52356	5.28536e-12	Down
MLLT10	1.06278	1.38065e-06	Up
DNAJC1	1.35548	0.000301007	Up
COMMD3	2.31887	1.94147e-06	Up
BMI1	2.31887	1.94147e-06	Up
SPAG6	1.06818	4.42624e-101	Up
ARMC3	5.6469	1.39682e-20	Up
PTF1A	1.15528	1.59819e-34	Up
C10orf67	2.67224	1.68077e-69	Up
OTUD1	1.43631	0.000246747	Up
KIAA1217	1.07482	0.00397596	Up
ENKUR	2.13916	0.00716908	Up
THNSL1	2.13916	0.00716908	Up
GPR158	1.4291	1.02501e-28	Up
MYO3A	1.49044	8.7871e-44	Up
GAD2	1.26247	2.58669e-119	Up
APBB1IP	1.35351	3.28421e-07	Up
PDSS1	1.4472	0.00144432	Up
ABI1	-1.18442	0.0217507	Down
ANKRD26	1.02148	0.00011152	Down
YME1L1	1.02148	0.0114469	Up
MASTL	1.12433	0.0114469	Up
ACBD5	-2.74681	0.011777	Down
MKX	1.21461	0.000103506	Up
ODAD2	4.22736	9.43125e-43	Up
JCAD	2.81405	4.17907e-97	Up
MTPAP	-1.35119	0.000323584	Down
ZNF438	1.39593	0.00525527	Up
ARHGAP12	-1.16089	0.00631963	Down
EPC1	-2.50125	0.00410091	Down
NRP1	1.01724	0.0027947	Up
PARD3	1.05282	0.000543803	Up
CUL2	-1.43895	0.0225101	Down
GJD4	1.53979	3.75679e-16	Up
FZD8	1.2677	4.72228e-31	Up
ZNF33A	-1.4802	5.17521e-06	Down
ZNF37A	-1.46279	1.05294e-06	Down
PLD5P1	-1.46279	1.05294e-06	Down
RET	-1.03407	4.78485e-10	Down
CSGALNACT2	-1.01174	0.000153139	Down
RASGEF1A	1.05277	4.97607e-52	Up
HNRNPF	-1.8354	7.04544e-06	Down
ZNF239	1.00177	1.9924e-12	Up
CXCL12	1.0072	1.32335e-05	Up
ALOX5	-1.3395	0.000362223	Down
NCOA4	-1.50982	0.0392298	Down
GPRIN2	-1.14178	0.0308968	Down
ANXA8	1.36641	0.000475982	Up
MAPK8	-1.12981	0.0387688	Down
ARHGAP22	1.44629	7.5285e-22	Up
DRGX	1.00231	4.06093e-61	Up
CHAT	3.83634	1.74056e-19	Up
SLC18A3	3.83634	1.74056e-19	Up
C10orf53	1.2709	1.86981e-68	Up
PARG	-1.37491	0.00508793	Down
TIMM23B	-1.37491	0.00508793	Down
WASHC2A	-2.1915	7.39668e-07	Down
SGMS1	-2.27825	4.64874e-06	Down
ASAH2B	1.9823	0.0126706	Up
PRKG1	1.16646	8.01108e-08	Up
DKK1	1.07118	1.60631e-13	Up
PCDH15	2.15991	3.69203e-287	Up
ZWINT	1.32347	0.000797203	Up
IPMK	-1.91922	0.00368449	Down
CISD1	-1.91922	0.00368449	Down
UBE2D1	1.97814	0.00988056	Up
FAM13C	3.50079	2.29917e-58	Up
SLC16A9	-1.00231	0.000363143	Down
TMEM26	1.85078	3.29032e-15	Up
ARID5B	1.99716	0.026639	Up
RTKN2	-1.12199	0.0050963	Down
ZNF365	1.09781	0.0203773	Up
ADO	1.12433	0.00466257	Up
NRBF2	1	0.00119533	Up
SIRT1	1.05392	0.00572105	Up
HERC4	1	0.000512717	Up
ATOH7	1.40632	0.00864216	Up
PBLD	3.61298	0.0041032	Up
HNRNPH3	3.61298	0.0041032	Up
RUFY2	-1.05509	0.015921	Down
TET1	1.31764	1.19223e-05	Up
DDX50	1.56966	0.0407655	Up
KIFBP	-1.13389	0.0383595	Down
VPS26A	-1.43201	0.0154587	Down
SUPV3L1	-1.09349	0.0142238	Down
NEUROG3	-1.15341	2.33715e-09	Down
FAM241B	2.69138	0.0183021	Up
MACROH2A2	1.60224	0.024619	Up
TYSND1	1.13108	0.000503792	Up
SAR1A	1.13108	0.000503792	Up
EIF4EBP2	-1.45355	0.00379968	Down
NODAL	1.02857	6.80339e-51	Up
PALD1	1.10615	4.01003e-08	Up
TBATA	-2.59387	3.52278e-05	Down
SGPL1	1.131	0.00102073	Up
PCBD1	1.131	0.00102073	Up
UNC5B	2.3023	0.00106463	Up
SLC29A3	1.16468	0.000648545	Up
CDH23	1.12579	3.0046e-12	Up
VSIR	1.98585	0.00473064	Up
PSAP	-1.08092	0.0334228	Down
SPOCK2	1.06442	4.8147e-14	Up
DDIT4	2.25312	0.000989194	Up
DNAJB12	1.09195	0.00179459	Up
MICU1	1.86956	0.00472014	Up
MCU	-2.62749	0.0417034	Down
P4HA1	1.81629	0.0283028	Up
DNAJC9	-1.25267	0.0401764	Down
MRPS16	-1.25267	0.0401764	Down
CFAP70	-1.30449	0.00350868	Down
ANXA7	-1.59316	0.0265886	Down
PPP3CB	-1.56682	0.00660567	Down
USP54	-1.56682	0.00660567	Down
SEC24C	3.27099	0.000533009	Up
FUT11	3.27099	0.000533009	Up
VCL	-1.14018	0.00379712	Down
AP3M1	2.07682	0.0399468	Up
ADK	-2.08804	0.00754588	Down
COMTD1	2.05327	0.00643073	Up
ZNF503	1.16115	0.0148166	Up
LRMDA	-1.45336	4.10589e-06	Down
KCNMA1	1.34594	3.60251e-08	Up
POLR3A	-1.86099	4.07506e-06	Down
ZMIZ1	-1.52477	1.62622e-13	Down
PPIF	-1.89166	0.000986309	Down
ZCCHC24	1.13721	1.69552e-21	Up
SFTPD	1.16722	5.73662e-46	Up
PLAC9	1.12456	6.86726e-13	Up
ANXA11	-3.52356	0.0143096	Down
DYDC1	1.85334	5.38544e-36	Up
DYDC2	1.85334	5.38544e-36	Up
TSPAN14	-1.20163	0.0267781	Down
NRG3	2.30438	0.000838943	Up
GRID1	-1.04853	2.63185e-23	Down
WAPL	-1.58085	0.00424277	Down
BMPR1A	-1.41104	1.44393e-05	Down
MMRN2	1.02698	0.000154342	Up
ADIRF	1.02698	0.000154342	Up
ATAD1	-2.62894	0.000958708	Down
KLLN	1.0072	0.0174713	Up
PTEN	1.05658	0.0174713	Up
RNLS	1.11103	1.86615e-09	Down
STAMBPL1	1.40616	0.0238701	Up
CH25H	1.54329	8.75418e-18	Up
PANK1	-3.64386	0.0403118	Down
PPP1R3C	2.20478	1.76217e-17	Up
TNKS2	1.11103	0.0159018	Up
BTAF1	1.0635	0.000248387	Up
CPEB3	1.0635	0.0308073	Up
MARCHF5	-1.60056	0.036186	Down
IDE	1.37704	0.00119716	Up
KIF11	-2.05445	0.0221962	Down
HHEX	1.38226	6.20763e-28	Up
EXOC6	4.91467	0.00544623	Up
CYP26C1	1.25096	2.17822e-90	Up
CYP26A1	3.37851	1.4205e-18	Up
FFAR4	2.01866	1.60924e-96	Up
RBP4	1.36745	0.00265042	Up
FRA10AC1	-1.92989	0.0317784	Down
SLC35G1	1.25096	1.67778e-06	Up
PLCE1	1.30631	1.24719e-22	Up
TBC1D12	1.2746	1.49746e-05	Up
PDLIM1	1.17082	0.0330715	Up
SORBS1	-1.54607	2.36664e-11	Down
CC2D2B	1.9823	1.90786e-06	Up
ZNF518A	2.47087	5.05434e-105	Up
TLL2	-2.3072	9.00576e-07	Down
PIK3AP1	1.01443	3.42546e-08	Up
LCOR	1.97795	2.08463e-05	Up
SLIT1	1.60032	4.296e-07	Up
ARHGAP19	1.60032	4.296e-07	Up
FRAT1	1.01808	7.29032e-79	Up
AVPI1	1.1269	5.70868e-07	Up
GOLGA7B	-3.91138	1.87237e-31	Down
CRTAC1	1.61597	0.0029947	Up
LOXL4	-1.09252	5.59981e-07	Down
PYROXD2	3.97088	0.00159864	Up
HPS1	-3.09181	0.00104683	Down
HPSE2	1.34717	6.02162e-06	Up
CNNM1	1.79912	6.12427e-46	Up
GOT1	1.07724	0.0302995	Up
SLC25A28	2.79774	0.02898	Up
ENTPD7	1.59788	7.41629e-06	Up
DNMBP	1.51798	0.0186542	Up
SEC31B	1.20687	2.48129e-65	Up
HIF1AN	1.27701	3.53796e-06	Up
PAX2	-1.27626	4.50432e-05	Down
SLF2	1.24511	0.0228395	Up
MRPL43	-1.37542	0.0281143	Down
SEMA4G	-1.37542	0.0281143	Down
LZTS2	-1.56845	0.00278687	Down
PDZD7	-1.90931	0.0196498	Down
SFXN3	-1.90931	0.0196498	Down
KAZALD1	1.52691	0.000447724	Up
TLX1	1.29544	3.92775e-18	Up
LBX1	1.48999	1.26859e-10	Up
FGF8	1.00674	8.00301e-11	Up
OGA	-1.74303	0.00178284	Down
KCNIP2	1.01203	5.11304e-10	Up
LDB1	1.24717	0.00297187	Up
ELOVL3	1.13457	0.0157737	Up
PITX3	1.24125	9.28554e-84	Up
NFKB2	-3.06594	1.79629e-06	Down
PSD	1.03384	2.64856e-19	Up
FBXL15	1.30871	1.30123e-05	Up
CUEDC2	1.64733	5.07596e-08	Up
C10orf95	-1.76521	6.64784e-11	Down
MFSD13A	-1.23947	0.0033437	Down
ACTR1A	-1.23947	0.0033437	Down
SUFU	3.37851	0.00537937	Up
TRIM8	-1.07166	0.0202594	Down
ARL3	1.98731	1.4959e-198	Up
SFXN2	3.42866	6.85296e-07	Up
NT5C2	2.01482	3.25167e-51	Up
INA	2.01482	3.25167e-51	Up
TAF5	-2.535	0.0234774	Down
CALHM2	2.03217	1.29303e-10	Up
CALHM1	-1.23115	6.80849e-05	Down
NEURL1	2.46962	2.02469e-134	Up
SH3PXD2A	1.0555	0.0349406	Up
STN1	3.06111	0.0212929	Up
SFR1	3.02359	1.98693e-05	Up
GSTO1	-2.64594	0.00604243	Down
GSTO2	-2.64594	0.00604243	Down
ITPRIP	1.13863	4.81411e-26	Up
CFAP58	2.35483	5.29267e-59	Up
SORCS3	3.93175	1.18586e-58	Up
SORCS1	1.13883	0.0271772	Up
XPNPEP1	1.19171	0.00258382	Up
ADD3	-1.94084	0.0304264	Down
MXI1	-1.74003	0.00447673	Down
SMNDC1	2.27489	2.00378e-06	Up
RBM20	-2.33252	3.89904e-07	Down
BBIP1	-1.00429	0.0410807	Down
SHOC2	-1.00429	0.0410807	Down
ADRA2A	1.184	1.76141e-53	Up
ZDHHC6	1.05264	0.0337285	Up
VTI1A	1.05264	0.0337285	Up
TCF7L2	1.3808	1.47158e-09	Up
ADRB1	1.10921	3.37092e-25	Up
AFAP1L2	-1.59611	7.553e-07	Down
ABLIM1	2.52646	1.4787e-130	Up
FHIP2A	1.10971	5.90464e-67	Up
TRUB1	1.20163	0.0324027	Up
GFRA1	1.39506	4.98865e-26	Up
C10orf82	1.02857	2.72013e-26	Up
HSPA12A	1.7189	7.15664e-08	Up
SLC18A2	1.02375	3.07785e-05	Up
EMX2	1.15095	1.06799e-187	Up
PRLHR	1.09661	3.26217e-69	Up
NANOS1	-1.432	0.0117332	Down
GRK5	1.87018	0.0113401	Up
BAG3	-1.41058	0.0013758	Down
PLPP4	1.02112	4.15924e-05	Up
FGFR2	-2.22624	0.00342261	Down
NSMCE4A	-1.69691	0.00625453	Down
TACC2	-1.49565	8.52451e-08	Down
BTBD16	1.147	3.73366e-10	Up
HTRA1	1.66467	3.78868e-08	Up
FAM24B	-2.76275	0.00324664	Down
C10orf88	1.25587	2.38233e-08	Up
HMX3	-1.43352	0.0236956	Down
CHST15	1.09366	0.00439993	Up
OAT	1.58496	0.00102326	Up
LHPP	1.13089	1.5067e-15	Up
ABRAXAS2	-1.84577	0.00614617	Down
CTBP2	-1.83599	0.00503785	Down
DOCK1	-3.3207	0.0157552	Down
INSYN2A	1.27252	1.57202e-07	Up
FOXI2	1.33709	8.85879e-95	Up
PTPRE	-1.58277	1.58235e-21	Down
MKI67	-2.52305	0.00636859	Down
EBF3	-1.5502	8.85363e-12	Down
GLRX3	-1.00716	0.00910849	Down
TCERG1L	1.14379	5.19741e-25	Up
JAKMIP3	1.1003	3.57821e-12	Up
DPYSL4	1.1003	3.57821e-12	Up
PWWP2B	1.25772	3.13963e-09	Up
INPP5A	1.22173	0.00401582	Up
CFAP46	-1.20633	0.00389699	Down
ADGRA1	1.21656	9.10185e-09	Up
UTF1	1.11249	6.75862e-09	Up
VENTX	1.07369	3.36964e-05	Up
ZNF511	1.04	4.88852e-08	Up
CALY	1.04	4.88852e-08	Up
SIRT3	-1.15403	0.0215592	Down
PSMD13	-1.15403	0.0215592	Down
PGGHG	-1.23793	2.95413e-06	Down
IFITM2	1.08671	4.67018e-09	Up
IFITM1	1.08671	4.67018e-09	Up
IFITM3	-1.64362	1.12484e-07	Down
PTDSS2	1.06186	0.0180685	Up
RNH1	1.30958	5.39906e-56	Up
HRAS	-1.38745	5.90803e-08	Down
LRRC56	-1.38745	5.90803e-08	Down
LMNTD2	1.36815	1.23659e-61	Up
CDHR5	1.04891	1.52528e-74	Up
SCT	1.04891	1.52528e-74	Up
DRD4	1.08034	6.40205e-189	Up
EPS8L2	-1.0645	0.000213296	Down
TALDO1	-1.52763	0.000187251	Down
GATD1	1.46547	4.00263e-09	Up
SLC25A22	1.11136	0.0247795	Up
PANO1	1.11136	0.0247795	Up
PIDD1	1.11136	0.0247795	Up
RPLP2	1.31762	0.00509538	Up
PNPLA2	-1.31912	0.00608803	Down
CRACR2B	-1.04786	1.49646e-09	Down
CD151	2.24254	1.28644e-06	Up
POLR2L	1.17603	5.50684e-08	Up
TSPAN4	1.17603	5.50684e-08	Up
CHID1	-1.93245	4.32813e-06	Down
AP2A2	1.87624	3.23173e-12	Up
MUC5B	-1.01329	0.0232137	Down
TOLLIP	-1.24413	0.0061484	Down
BRSK2	1.34182	0.000956041	Up
DUSP8	-1.81315	0.00163989	Down
LSP1	1.10298	4.863e-12	Up
MRPL23	1.13918	6.76514e-09	Up
IGF2	1.30556	4.9927e-06	Up
INS	-1.54498	0.00611511	Down
ASCL2	1.0008	7.83354e-12	Up
TSPAN32	1.31131	8.42721e-07	Up
CD81	1.43428	1.43177e-07	Up
TSSC4	-1.39428	0.0358103	Down
TRPM5	1.47361	7.35133e-07	Up
KCNQ1	1.47361	7.35133e-07	Up
CDKN1C	1.19165	5.5623e-06	Up
PHLDA2	-1.25851	9.83149e-06	Down
OSBPL5	1.16481	7.70234e-11	Up
STIM1	-1.10639	0.00574758	Down
TRIM21	-1.02985	0.00334876	Down
TRIM68	3.8785	7.02603e-22	Up
CCKBR	-1.79481	0.0406599	Down
CAVIN3	1.78659	6.8957e-26	Up
SMPD1	1.12832	0.0422404	Up
APBB1	1.03385	4.79383e-08	Up
TRIM3	2.49462	1.22559e-05	Up
ARFIP2	2.49462	1.22559e-05	Up
ILK	1.12676	0.0210414	Up
TAF10	1.12676	0.0210414	Up
TPP1	1.12676	0.0210414	Up
DCHS1	1.03091	0.00278862	Up
ZNF214	2.7278	2.1882e-37	Up
NLRP14	2.7278	2.1882e-37	Up
SYT9	1.22138	1.10619e-08	Up
PPFIBP2	1.96641	4.747e-07	Up
EIF3F	-1.34872	0.0418032	Down
TUB	1.06103	0.000387087	Up
RIC3	1.93498	0.00700737	Up
STK33	-1.76132	0.0121175	Down
TRIM66	-4.15088	4.62975e-10	Down
RPL27A	-4.15088	4.62975e-10	Down
DENND2B	1.12505	1.32865e-07	Up
AKIP1	1.12505	1.32865e-07	Up
NRIP3	1.39735	1.23743e-24	Up
DENND5A	-1.0858	0.0429916	Down
ZNF143	3.72247	0.0123003	Up
WEE1	1.39506	0.00721623	Up
SWAP70	1.78842	2.7735e-05	Up
SBF2	-1.84205	0.0298779	Down
ADM	-2.64122	0.000701683	Down
RNF141	-1.224	0.002917	Down
IRAG1	1.51354	5.7521e-08	Up
CTR9	1.06511	2.60442e-08	Up
DKK3	1.53504	3.20569e-06	Up
MICAL2	1.32544	0.0018972	Up
TEAD1	1.43116	1.5857e-07	Up
RASSF10	1.94119	8.73975e-12	Up
FAR1	-1.86696	0.00070844	Down
SPON1	-2.20115	0.000719794	Down
RRAS2	1.10975	1.61253e-05	Up
COPB1	-1.51612	0.0299326	Down
PSMA1	1.02857	0.0143231	Up
CALCB	1.15389	0.00223455	Up
CALCA	1.15389	0.00223455	Up
SOX6	1.08003	0.000139671	Up
C11orf58	2.55681	0.00102833	Up
PLEKHA7	-5.64684	1.11345e-09	Down
PIK3C2A	-1.08927	0.00456393	Down
NUCB2	-1.12029	0.00456393	Down
NCR3LG1	2.55738	0.000923609	Up
ABCC8	1.1635	4.88607e-46	Up
KCNC1	1.06822	0.00174524	Up
SERGEF	-1.43374	6.56636e-13	Down
TPH1	1.46646	0.00336378	Up
UEVLD	1.04624	1.55829e-14	Up
TMEM86A	1.36257	0.00772742	Up
PTPN5	1.27881	3.09328e-08	Up
ZDHHC13	-2.11214	9.59749e-05	Down
E2F8	1.1785	2.15291e-17	Up
NAV2	-2.32366	0.0306728	Down
DBX1	1.17949	2.74461e-11	Up
PRMT3	1.38543	0.00461535	Up
SLC6A5	-1.07369	0.00989542	Down
NELL1	1.50268	1.69534e-06	Up
ANO5	1.04886	0.00308481	Up
SLC17A6	1.21946	6.49617e-19	Up
FANCF	3.0902	0.0244122	Up
GAS2	1.05366	1.38564e-05	Up
LUZP2	2.10809	2.85582e-32	Up
LGR4	1.12742	1.76187e-07	Up
BDNF	1.08289	0.000120954	Up
KCNA4	1.40762	6.98296e-40	Up
MPPED2	1.09443	1.23982e-30	Up
PAX6	-1.01514	0.000199902	Down
RCN1	-2.43458	5.32572e-05	Down
WT1	1.06252	3.88188e-46	Up
QSER1	-1.76593	0.0394375	Down
DEPDC7	-1.41006	0.00787415	Down
HIPK3	-2.97224	0.000113233	Down
LMO2	-3.24869	3.47946e-05	Down
ABTB2	-1.33779	1.11213e-08	Down
CAT	-2.07088	5.36997e-07	Down
APIP	-2.40599	0.00649704	Down
PDHX	-2.40599	0.00649704	Down
SLC1A2	-1.44402	2.62216e-40	Down
PAMR1	2.80927	2.91537e-66	Up
TRIM44	1.15105	3.08451e-08	Up
TRAF6	-3.12738	0.0120156	Down
RAG1	-3.12738	0.0120156	Down
ALKBH3	2.13064	1.46764e-134	Up
C11orf96	1.09104	0.0246585	Up
ALX4	-1.83986	1.49457e-10	Down
CD82	-1.01308	0.019066	Down
TSPAN18	-1.18283	2.72155e-06	Down
TP53I11	-1.18283	2.72155e-06	Down
PRDM11	1.29027	2.08842e-08	Up
CHST1	1.06453	1.11672e-09	Up
SLC35C1	1.45138	0.000144125	Up
CRY2	1.75309	0.00679887	Up
MAPK8IP1	1.09045	2.91728e-06	Up
PHF21A	1.10907	4.90668e-06	Up
CREB3L1	1.99647	4.11334e-79	Up
DGKZ	-1.53912	4.28772e-16	Down
MDK	1.6291	0.0309062	Up
CHRM4	1.6291	0.0309062	Up
AMBRA1	1.1635	1.16092e-05	Up
HARBI1	-3.46989	0.00149773	Down
ATG13	-3.46989	0.00149773	Down
ARHGAP1	-1.14367	1.1047e-06	Down
CKAP5	2.73313	1.14332e-92	Up
LRP4	1.09064	1.78077e-12	Up
PACSIN3	1.43139	1.59793e-17	Up
NR1H3	-2.37029	0.0352213	Down
MADD	-2.37029	0.0352213	Down
MYBPC3	1.18782	1.2197e-08	Up
SPI1	1.18782	1.2197e-08	Up
SLC39A13	1.35708	0.00252913	Up
CELF1	-1.12957	7.38327e-09	Down
NDUFS3	1.40383	0.000554417	Up
FAM180B	1.40383	0.000554417	Up
FNBP4	1.6223	1.39793e-11	Up
PTPRJ	1.15614	0.0399528	Up
TNKS1BP1	4.33052	9.30727e-07	Up
SSRP1	1.21748	0.00197895	Up
RTN4RL2	-1.64425	1.65571e-36	Down
SLC43A1	-2.654	0.00130583	Down
TIMM10	-3.92765	0.00350381	Down
UBE2L6	-2.57603	8.2813e-05	Down
CLP1	-1.75424	8.2944e-05	Down
ZDHHC5	-1.50956	0.000402983	Down
MED19	-2.73019	3.13325e-08	Down
TMX2	-2.73019	3.13325e-08	Down
DTX4	2.00366	2.75423e-05	Up
OSBP	-4.33744	2.18012e-08	Down
PATL1	1.02148	0.000152932	Up
MRPL16	2.9386	9.14094e-05	Up
MS4A10	-2.58467	0.000122662	Down
PRPF19	-1.95259	0.00320824	Down
SLC15A3	1.12139	1.51989e-16	Up
CD6	1.08202	8.78852e-18	Up
CYB561A3	1.61209	6.73045e-05	Up
TMEM138	1.61209	6.73045e-05	Up
SYT7	-1.76714	0.000561697	Down
DAGLA	1.37569	2.36709e-36	Up
FADS2	1.03629	3.75636e-27	Up
FADS1	1.88643	0.000143208	Up
FADS3	-1.15996	0.00217934	Down
RAB3IL1	2.18561	9.34443e-09	Up
FTH1	-1.21851	1.55782e-10	Down
ASRGL1	1.17097	0.0102944	Up
AHNAK	3.51228	1.44347e-50	Up
MTA2	1.25645	6.06601e-29	Up
EML3	1.25645	6.06601e-29	Up
ROM1	1.10004	5.72885e-07	Up
B3GAT3	1.10004	5.72885e-07	Up
GANAB	-1.62509	0.0263436	Down
INTS5	-1.62509	0.0263436	Down
HNRNPUL2	-1.93917	0.0256436	Down
TTC9C	-1.93917	0.0256436	Down
TAF6L	3.01381	0.0096572	Up
TMEM223	1.21968	0.00697758	Up
TMEM179B	1.21968	0.00697758	Up
NXF1	-1.72838	0.0364019	Down
STX5	-1.72838	0.0364019	Down
SLC3A2	1.39453	0.00950649	Up
CHRM1	-1.95154	1.09324e-05	Down
ATL3	-1.0795	9.20509e-07	Down
ZFTA	1.22114	0.0245105	Up
SPINDOC	-1.1375	0.0060037	Down
RCOR2	1.50011	4.26822e-07	Up
NAA40	-2.0018	4.80887e-07	Down
COX8A	1.05488	0.000818897	Up
OTUB1	1.03532	6.91346e-21	Up
MACROD1	1.03532	6.91346e-21	Up
FLRT1	1.55231	0.00165739	Up
TRPT1	-1.48808	4.49178e-20	Down
NUDT22	-1.48808	4.49178e-20	Down
DNAJC4	1.6755	1.32371e-08	Up
VEGFB	1.6755	1.32371e-08	Up
FKBP2	-1.21396	0.0422942	Down
PPP1R14B	-1.21396	0.0422942	Down
PLCB3	1.03294	9.53706e-10	Up
BAD	1.19281	7.78022e-16	Up
GPR137	1.19281	7.78022e-16	Up
SLC22A11	1.20335	9.18206e-45	Up
NRXN2	1.28222	2.03399e-09	Up
RASGRP2	1.72778	4.32061e-90	Up
PYGM	1.22022	2.35306e-88	Up
CDC42BPG	-1.31039	6.33638e-11	Down
ATG2A	1.58688	0.0432905	Up
PPP2R5B	1.52065	0.00210143	Up
NAALADL1	2.32688	1.26546e-63	Up
CDCA5	-2.22055	0.00113888	Down
ZFPL1	-2.22055	0.00113888	Down
VPS51	1.52485	2.53454e-63	Up
TM7SF2	1.52485	2.53454e-63	Up
SYVN1	1.53812	0.000795645	Up
CDC42EP2	-1.96897	0.0035319	Down
DPF2	-1.20219	0.0371891	Down
SLC25A45	-1.29581	0.0365594	Down
FRMD8	-1.13956	8.7778e-09	Down
ZNRD2	-1.77224	8.75979e-05	Down
FAM89B	-1.6284	1.86128e-05	Down
EHBP1L1	-1.6284	1.86128e-05	Down
MAP3K11	-1.5236	2.92608e-16	Down
PCNX3	-1.12102	1.17673e-14	Down
SIPA1	1.54985	3.27765e-20	Up
RELA	1.54985	3.27765e-20	Up
CFL1	-1.40054	0.00298272	Down
SNX32	1.70971	1.05082e-08	Up
MUS81	-1.40054	0.00298272	Down
EFEMP2	1.16639	0.000777877	Up
FIBP	1.09516	0.0207626	Up
CCDC85B	1.09516	0.0207626	Up
FOSL1	1.09516	0.0207626	Up
C11orf68	-1.38484	0.00511448	Down
DRAP1	-1.38484	0.00511448	Down
EIF1AD	2.67807	0.00705588	Up
BANF1	2.67807	0.00705588	Up
GAL3ST3	1.0599	1.23424e-62	Up
SF3B2	-1.7196	0.0113373	Down
KLC2	1.87761	9.04072e-10	Up
RAB1B	-1.13465	0.0060408	Down
CNIH2	-1.13465	0.0060408	Down
RIN1	3.09308	4.35152e-11	Up
BRMS1	-3.47947	0.00602122	Down
B4GAT1	-3.47947	0.00602122	Down
SLC29A2	-1.09954	0.00109341	Down
NPAS4	1.06339	0.001393	Up
DPP3	-2.43716	5.31891e-05	Down
ZDHHC24	1.06514	1.13486e-22	Up
ACTN3	1.06514	1.13486e-22	Up
CTSF	1.64548	1.01032e-38	Up
RBM14	1.16993	0.00448507	Up
RBM4	1.16993	0.00448507	Up
KDM2A	-1.86084	0.00319633	Down
GRK2	-1.07719	0.0428324	Down
ANKRD13D	1.47506	0.00270025	Up
SSH3	1.47506	0.00270025	Up
POLD4	1.36142	0.00792176	Up
CARNS1	-1.05387	0.00918108	Down
CORO1B	2.17906	3.11768e-19	Up
TMEM134	1.16533	4.22323e-15	Up
AIP	-1.61371	7.05352e-53	Down
NDUFV1	-1.17394	9.32593e-09	Down
UNC93B1	-1.29608	2.36646e-05	Down
ALDH3B1	1.64984	0.00600164	Up
NDUFS8	-1.06659	0.0148799	Down
TCIRG1	2.9386	9.3617e-12	Up
KMT5B	1.0072	0.015798	Down
PPP6R3	-2.33313	0.0030028	Down
TESMIN	2.38423	7.89943e-16	Up
CPT1A	1.02907	5.2017e-06	Up
FGF19	1.00477	8.96471e-17	Up
ANO1	-1.20767	2.18187e-09	Down
PPFIA1	-1.50632	1.25204e-05	Down
SHANK2	-2.02882	1.78304e-06	Down
DHCR7	1.20752	0.000352384	Up
XNDC1N	1.0072	0.0233929	Up
NUMA1	-1.02495	0.00673738	Down
LRTOMT	-1.02495	0.00673738	Down
LRRC51	-1.02495	0.00673738	Down
FOLR2	1.68252	0.00019927	Up
INPPL1	-2.80735	0.00229684	Down
PHOX2A	1.67394	4.77096e-44	Up
CLPB	-1.03679	0.0296255	Down
PDE2A	1.63074	1.64486e-09	Up
ARAP1	2.36496	6.87974e-09	Up
STARD10	2.36496	6.87974e-09	Up
FCHSD2	-3.14073	0.000911982	Down
P2RY6	-2.40396	1.01498e-05	Down
ARHGEF17	-2.40396	1.01498e-05	Down
RELT	1.5496	3.2451e-06	Up
FAM168A	-3.25514	0.019609	Down
COA4	1.52386	0.00396335	Up
PAAF1	1.52386	0.00396335	Up
C2CD3	1.16695	0.000135472	Up
PPME1	1.16695	0.000135472	Up
P4HA3	-2.39993	0.000368475	Down
PGM2L1	2.63705	0.00277802	Up
KCNE3	1.0467	6.46048e-18	Up
LIPT2	-1.2863	0.0238986	Down
POLD3	-1.12029	0.0238986	Down
CHRDL2	-2.77083	8.96969e-68	Up
ARRB1	1.11227	2.27326e-41	Up
GDPD5	-1.10898	3.28556e-07	Down
SERPINH1	-1.20215	0.0190008	Down
DGAT2	-2.26096	0.00011147	Down
WNT11	1.45827	0.00018165	Up
EMSY	2.07941	0.00632196	Up
LRRC32	1.03219	4.02747e-22	Up
TSKU	1.08322	1.96967e-25	Up
CAPN5	-1.4341	0.00279117	Down
CLNS1A	-2.32193	0.0430811	Down
AQP11	-2.77083	0.024012	Down
RSF1	-2.98221	0.00019	Down
AAMDC	-2.98221	0.00019	Down
KCTD14	1.11611	2.0612e-26	Up
NDUFC2	1.11611	2.0612e-26	Up
KCTD21	-1.05285	0.00328882	Down
USP35	-1.05285	0.00328882	Down
GAB2	1.05258	8.57747e-06	Up
TENM4	1.58185	0.00890702	Up
FAM181B	1.29211	5.03172e-08	Up
PRCP	1.23879	0.0123126	Up
DDIAS	1.02148	0.0123126	Up
RAB30	-3.16993	3.89419e-07	Up
PCF11	-1.59672	2.60812e-05	Down
ANKRD42	1.34156	0.0435815	Up
DLG2	2.22366	1.29604e-10	Up
TMEM126B	1.21209	7.96776e-06	Up
SYTL2	1.4043	2.0728e-16	Up
EED	1.7422	0.0286881	Up
ME3	1.56721	3.5287e-05	Up
PRSS23	1.08367	2.16258e-16	Up
FZD4	1.08367	2.16258e-16	Up
CTSC	1.94173	0.0127799	Up
NOX4	1.14784	3.04279e-11	Up
FAT3	1.23451	4.68555e-14	Up
SMCO4	-1.35649	0.00632435	Down
TAF1D	-1.13271	0.00784769	Down
MED17	-1.13271	0.00784769	Down
VSTM5	1.38128	0.000325159	Up
PANX1	1.11431	0.0158008	Up
GPR83	1.13857	4.6455e-10	Up
PIWIL4	-1.09171	0.000300288	Down
FUT4	2.46447	2.08757e-05	Up
MAML2	-5.00318	3.47081e-14	Down
CCDC82	2.90689	0.00838298	Up
JRKL	2.90689	0.00838298	Up
ARHGAP42	1.53463	2.63612e-05	Up
PGR	1.83891	6.75623e-30	Up
TRPC6	1.13033	0.0119112	Up
CFAP300	2.02785	4.47462e-10	Up
YAP1	1.31899	1.13179e-14	Up
BIRC3	-3.85798	0.000754753	Down
BIRC2	-1.41718	0.00465258	Down
PDGFD	1.01554	3.03238e-07	Up
GRIA4	1.4048	7.75101e-07	Up
MSANTD4	3.42644	8.73903e-60	Up
GUCY1A2	1.46367	0.00460773	Up
SLC35F2	-1.59465	0.00352735	Down
RAB39A	1.63235	1.02361e-53	Up
NPAT	2.5826	0.00136334	Up
ATM	2.5826	0.00136334	Up
C11orf65	5.10357	4.92841e-85	Up
POGLUT3	1.94807	3.34369e-05	Up
C11orf87	1.05867	5.37438e-09	Up
FDX1	-1.06831	0.0154808	Down
ARHGAP20	-2.12611	0.0219774	Down
BTG4	2.1955	1.78835e-46	Up
HOATZ	2.1955	1.78835e-46	Up
SIK2	1.33902	0.00668887	Up
PPP2R1B	1.24933	1.17692e-29	Up
CRYAB	1.05548	1.54552e-10	Up
HSPB2	1.05548	1.54552e-10	Up
PIH1D2	-1.75227	0.000997216	Down
NKAPD1	-1.75227	0.000997216	Down
BCO2	1.83371	0.0138277	Up
PTS	1.83371	0.0138277	Up
NCAM1	-1.38376	0.00526639	Down
DRD2	-1.19806	0.0134518	Down
ZW10	-3.16993	0.0331012	Down
USP28	-1.59418	0.0252303	Down
ZBTB16	-1.01032	4.70639e-51	Down
C11orf71	1.0072	0.00435198	Up
RBM7	1.13093	0.00435198	Up
CADM1	-1.12029	5.72706e-05	Up
TAGLN	1.3135	8.86072e-22	Up
PCSK7	1.3135	8.86072e-22	Up
BACE1	1.04302	1.46817e-19	Up
CEP164	1.07092	0.0007867	Up
DSCAML1	-1.04394	0.0085494	Down
FXYD6	-1.12029	0.000405076	Down
SCN4B	2.68743	0.000692678	Up
MPZL3	-1.26509	0.000311709	Down
MPZL2	-1.26509	0.000311709	Down
KMT2A	-1.91511	0.0180302	Down
TTC36	-1.60071	2.91295e-06	Down
TMEM25	-1.60071	2.91295e-06	Down
IFT46	2.52774	0.00462773	Up
ARCN1	2.52774	0.00462773	Up
PHLDB1	-1.922	4.48362e-05	Down
DDX6	-1.77623	0.00736747	Down
BCL9L	1.57617	3.48656e-05	Up
RPS25	-1.15721	0.0113419	Down
TRAPPC4	-1.15721	0.0113419	Down
VPS11	1.35779	0.0350213	Up
HMBS	-4.40507	0.00070211	Down
H2AX	-4.40507	0.00070211	Down
DPAGT1	-4.40507	0.00070211	Down
C2CD2L	2.68743	0.00949369	Up
C1QTNF5	2.52356	1.74577e-05	Up
MFRP	2.52356	1.74577e-05	Up
USP2	1.86488	4.73462e-29	Up
THY1	1.40079	1.98548e-42	Up
NECTIN1	-3.83592	0.000272395	Down
OAF	-1.28276	0.000776844	Down
TLCD5	1.78688	9.3658e-06	Up
ARHGEF12	-1.98055	0.0229099	Down
GRIK4	2.05658	0.0137773	Up
TBCEL	1.33407	0.00125259	Up
SORL1	1.18903	8.27429e-06	Down
UBASH3B	-1.64014	7.69282e-06	Down
BSX	1.3118	2.14714e-08	Up
CLMP	1.34104	4.07846e-05	Up
GRAMD1B	1.0145	0.000314704	Up
SCN3B	-1.58669	0.00362358	Down
NRGN	1.18903	0.0165089	Up
ESAM	1.03608	2.60981e-10	Up
MSANTD2	1.26849	0.0315041	Up
ROBO3	1.12383	1.34144e-23	Up
SLC37A2	-1.99763	0.00151839	Down
PKNOX2	4.08719	1.97661e-109	Up
FEZ1	1.05752	0.0115199	Up
EI24	-2.74972	0.0379268	Down
STT3A	1.01049	0.0382146	Up
HYLS1	1.00846	0.0236822	Up
PUS3	-1.22389	0.0230269	Down
DDX25	-1.22389	0.0230269	Down
RPUSD4	3.07654	0.00056322	Up
FAM118B	3.07654	0.00056322	Up
TIRAP	3.65368	3.19307e-05	Up
KIRREL3	-1.06964	0.0298957	Down
ETS1	1.20915	0.00273341	Up
FLI1	-1.1232	6.41366e-23	Down
KCNJ1	1.11019	1.18869e-11	Up
KCNJ5	1.4644	0.0422648	Up
BARX2	-1.47597	0.0011097	Down
ST14	-1.16287	3.25847e-08	Down
ADAMTS8	1.07564	0.000976399	Up
ADAMTS15	1.69828	0.00635754	Up
SNX19	-1.76167	0.00563547	Down
NTM	1.18899	9.44288e-20	Up
OPCML	-1.18634	0.00298678	Down
IGSF9B	1.73355	3.21384e-05	Up
JAM3	1.1772	3.33317e-21	Up
GLB1L3	1.15629	2.56466e-11	Up
GLB1L2	4.70657	2.00597e-13	Up
B3GAT1	2.23156	2.42342e-09	Up
IQSEC3	1.06767	4.05486e-17	Up
SLC6A12	-3.84523	0.00157283	Down
B4GALNT3	-1.90689	0.0314253	Down
NINJ2	-1.52625	0.00143652	Down
RAD52	-1.10146	4.55836e-25	Down
ERC1	1.12802	6.43167e-20	Up
WNT5B	1.29276	2.73997e-36	Up
CACNA2D4	-1.22498	2.83324e-07	Down
CACNA1C	1.07813	2.84997e-11	Up
FOXM1	-1.4344	0.000263205	Down
RHNO1	-1.18442	0.000263205	Down
TULP3	-1.18442	0.000263205	Down
TEAD4	1.4957	7.65343e-07	Up
TSPAN9	1.21506	2.98009e-56	Up
PRMT8	1.53982	3.83463e-08	Up
CCND2	3.45614	2.5806e-99	Up
GALNT8	1.56998	2.02647e-38	Up
KCNA6	1.56998	2.02647e-38	Up
KCNA1	1.0585	5.45627e-36	Up
KCNA5	3.57145	2.28211e-68	Up
NTF3	1.0495	4.45736e-93	Up
VWF	1.48518	0.0132893	Up
CD9	1.50123	9.66519e-08	Up
TNFRSF1A	1.03816	7.98932e-51	Up
NCAPD2	1.4957	0.0260342	Up
GAPDH	2.26628	0.000316077	Up
IFFO1	1.51096	0	Up
NOP2	1.88038	0.0117461	Up
CHD4	1.15597	0.00901081	Up
MLF2	1.15135	0.00673746	Up
PTMS	1.15135	0.00673746	Up
LAG3	1.22389	2.71731e-07	Up
CD4	1.04381	0.000377335	Up
GPR162	-1.25688	0.000610664	Down
P3H3	-1.25688	0.000610664	Down
CDCA3	1.1526	0.0225463	Up
USP5	1.1526	0.0225463	Up
TPI1	1.63446	1.46247e-08	Up
SPSB2	1.63446	1.46247e-08	Up
LRRC23	1.63446	1.46247e-08	Up
ENO2	1.39236	2.3865e-46	Up
ATN1	-1.28011	0.00102449	Down
C12orf57	-1.53051	0.0403451	Down
PTPN6	-1.53051	0.0403451	Down
PHB2	1.42	2.1177e-05	Up
EMG1	1.42	2.1177e-05	Up
LPCAT3	-1.93218	0.0447165	Down
C1S	-1.93218	0.0447165	Down
C1RL	-1.46474	0.0103288	Down
RBP5	-1.41284	2.78962e-58	Down
CLSTN3	-1.41284	2.78962e-58	Down
PEX5	-1.38472	0.0253326	Down
SLC2A14	1.05813	3.95884e-35	Up
PHC1	1.16305	3.73101e-09	Up
M6PR	1.35614	0.0363485	Up
KLRG1	1.35614	0.0363485	Up
YBX3	1.0072	0.000125774	Up
SMIM10L1	-2.91886	0.0181137	Down
ETV6	1.87638	0.00029849	Up
LRP6	2.09205	1.08872e-20	Up
MANSC1	1.0072	0.0164714	Up
BORCS5	1.28403	1.51579e-15	Up
CREBL2	1.59133	0.0133259	Up
APOLD1	1.28403	0.0409478	Up
GPRC5A	3.20861	1.68757e-20	Up
FAM234B	1.59477	1.54354e-06	Up
GSG1	1.59477	1.54354e-06	Up
GRIN2B	-1.47141	6.64381e-09	Down
H2AJ	1.40546	1.66003e-79	Up
ARHGDIB	-1.25934	1.78688e-09	Down
RERG	2.18033	9.22954e-72	Up
PTPRO	2.18033	9.22954e-72	Up
DERA	2.05172	0.00109648	Up
PDE3A	1.08169	2.7152e-06	Up
PYROXD1	-2.04041	1.29093e-06	Down
KCNJ8	1.1396	1.1665e-78	Up
ABCC9	1.25145	6.57778e-48	Up
ST8SIA1	-1.61827	0.00337274	Down
C2CD5	-2.37428	3.33651e-09	Down
ETNK1	-3.67596	3.90979e-05	Down
SOX5	1.72901	2.35097e-05	Up
BCAT1	1.01677	3.81842e-111	Up
DNAI7	-2.78427	0.0157036	Down
ETFRF1	-2.78427	0.0157036	Down
RASSF8	1.67112	0.00781842	Up
BHLHE41	-1.50314	0.00294098	Down
SSPN	-1.50314	0.00294098	Down
ITPR2	-1.87732	3.03126e-05	Down
ARNTL2	-1.28278	0.0354195	Down
PPFIBP1	-1.70627	0.00405022	Down
MRPS35	1.09903	0.0288034	Up
MANSC4	1.53583	1.04915e-05	Up
KLHL42	1.53583	1.04915e-05	Up
PTHLH	1.377	2.38351e-06	Up
CCDC91	-1.34901	0.00136537	Down
FAR2	1.32515	2.65636e-42	Up
TMTC1	1.03146	0.029526	Up
CAPRIN2	1.16908	3.23933e-88	Up
TSPAN11	1.13515	5.39564e-05	Up
DDX11	1.86706	0.0189847	Up
DENND5B	-2.18332	0.00394159	Down
AK4P3	-1.06601	0.000104756	Down
RESF1	-1.3573	0.0123428	Down
BICD1	1.15288	6.12102e-26	Up
DNM1L	-1.05889	0.0329162	Down
SYT10	-1.05889	1.00431e-162	Up
CPNE8	-1.25154	2.92465e-20	Up
SLC2A13	1.07431	0.000843386	Up
CNTN1	1.20068	1.62513e-51	Up
PDZRN4	1.51883	2.75051e-38	Up
YAF2	2.93231	0.0118957	Up
PPHLN1	2.93231	0.0118957	Up
PRICKLE1	1.03358	0.00022832	Up
ADAMTS20	1.57131	2.92449e-39	Up
PUS7L	-3.38551	1.4942e-23	Down
IRAK4	-3.38551	1.4942e-23	Down
TWF1	-1.44194	0.00159533	Down
TMEM117	1.04878	0.0353643	Up
NELL2	1.63823	0.000554949	Up
DBX2	3.61477	4.17533e-57	Up
ANO6	1.28477	1.84197e-07	Up
ARID2	-4.41741	0.000101462	Down
SCAF11	-1.03543	0.0232824	Down
SLC38A1	-1.36671	1.3154e-59	Down
SLC38A4	1.079	7.13912e-30	Up
AMIGO2	1.15837	4.56021e-15	Up
PCED1B	1.15837	4.56021e-15	Up
RAPGEF3	1.5221	1.44757e-28	Up
SLC48A1	1.40599	0.0278027	Up
HDAC7	-1.68234	1.7676e-07	Down
TMEM106C	-1.03494	0.00593529	Down
COL2A1	-3.06742	0.000857594	Down
ASB8	2.59908	0.000554386	Up
CCDC184	-1.08847	0.0250806	Down
KANSL2	-1.35967	0.0020342	Down
CCNT1	-1.48375	0.000381125	Down
ADCY6	1.15024	0.00164139	Up
CACNB3	-2.51758	0.00251988	Down
RND1	1.44882	4.03407e-06	Up
CCDC65	3.73724	2.31226e-100	Up
FKBP11	3.73724	2.31226e-100	Up
WNT1	-1.27365	1.2108e-07	Down
DDN	1.16373	1.06747e-92	Up
PRKAG1	-1.38807	0.0218575	Down
KMT2D	-1.38807	0.0218575	Down
DHH	1.83016	1.5576e-69	Up
LMBR1L	1.04295	0.0237534	Up
TUBA1A	1.18161	0.00534644	Up
TUBA1C	-3.35693	0.00391593	Down
PRPH	1.14161	5.5059e-26	Up
TROAP	-1.44474	4.053e-19	Down
DNAJC22	-1.23447	2.15026e-07	Down
KCNH3	1.00999	3.71332e-70	Up
FMNL3	1.29687	0.0059331	Up
TMBIM6	-2.29935	0.00476214	Down
FAIM2	1.76362	6.84729e-47	Up
AQP2	-1.69444	0.0381674	Down
AQP5	-1.69444	0.0381674	Down
RACGAP1	2.5906	1.60749e-35	Up
ASIC1	-1.68107	0.0368549	Down
SMARCD1	-1.05889	0.00776405	Down
CERS5	-1.05889	5.89399e-14	Up
LIMA1	-1.25154	0.000486314	Down
METTL7A	4.34097	0.0129438	Up
TFCP2	1.09734	0.00187535	Up
DAZAP2	-1.5115	0.0134014	Down
SMAGP	-1.40682	7.99313e-06	Down
CELA1	1.01336	0.00643918	Up
SLC4A8	1.12968	3.44195e-21	Up
SCN8A	-1.01486	6.1756e-05	Down
FIGNL2	1.75141	1.0802e-07	Up
ACVRL1	1.00944	1.65424e-57	Up
ACVR1B	1.51771	0.0256102	Up
TAMALIN	1.15672	7.51637e-46	Up
NR4A1	-1.45642	3.74986e-11	Down
SMIM41	1.52086	6.19121e-44	Up
KRT7	-1.02839	4.64908e-07	Down
KRT86	1.0953	4.64831e-102	Up
KRT81	1.21059	1.53588e-26	Up
KRT3	1.10985	4.32254e-113	Up
KRT8	-1.41134	6.76891e-06	Down
TNS2	-1.29935	3.18685e-23	Down
IGFBP6	-2.84055	0.0028785	Down
RARG	2.38348	4.94472e-07	Up
MFSD5	2.33442	0.000898552	Up
ESPL1	-5.05974	3.95777e-09	Down
PFDN5	-5.05974	3.95777e-09	Down
SP7	-1.17859	0.0064751	Down
ATF7	-1.12765	0.0257206	Down
ATP5MC2	1.13651	0.0187958	Up
HOXC12	1.07728	5.38369e-26	Up
HOXC11	-1.18348	3.14885e-05	Down
HOXC6	-1.19647	0.0100909	Down
HOXC9	1.19768	5.80086e-09	Up
HOXC8	3.3303	4.01894e-97	Up
HOXC4	-1.19647	0.0100909	Down
HOXC5	1.40425	7.79667e-09	Up
SMUG1	2.0216	1.68556e-41	Up
CBX5	-1.01572	0.00495914	Down
HNRNPA1	1.51359	0.0191923	Up
ZNF385A	-1.12188	0.000118658	Down
ITGA5	1.76204	1.27417e-30	Up
CD63	-3.00541	9.39937e-05	Down
DGKA	2.3468	0.028555	Up
PMEL	1.29284	1.74469e-09	Up
CDK2	4.52806	1.26181e-16	Up
RAB5B	4.52806	1.26181e-16	Up
SUOX	4.89603	1.81141e-18	Up
ERBB3	-2.39232	0.000118714	Down
PA2G4	-2.39232	0.000118714	Down
MYL6B	1.38405	1.24468e-11	Up
MYL6	4.52388	1.24468e-11	Up
RNF41	4.67389	1.07104e-09	Up
NABP2	3.48281	1.07104e-09	Up
COQ10A	1.08497	2.53365e-10	Up
CNPY2	1.81131	0.000591294	Up
PAN2	3.90323	2.02751e-10	Up
SPRYD4	-1.12906	1.06119e-08	Down
BAZ2A	2.08795	8.95004e-06	Up
PTGES3	1.26505	0.0413923	Up
NAB2	1.00518	0.0199539	Up
STAT6	-4.63904	0.000910103	Down
LRP1	1.38708	0.000280233	Up
NXPH4	-1.46179	0.00363032	Down
NDUFA4L2	-1.50153	0.00510702	Down
INHBE	1.27225	0.000931057	Up
GLI1	1.24719	0.0325484	Up
ARHGAP9	1.90149	6.86052e-45	Up
MARS1	-1.25264	8.86691e-05	Down
DCTN2	-1.02787	0.0145576	Down
KIF5A	-1.02787	0.0145576	Down
PIP4K2C	-3.67431	0.00131754	Down
DTX3	-3.67431	0.00131754	Down
ARHGEF25	1.07478	1.77359e-78	Up
B4GALNT1	1.04371	6.45971e-14	Up
OS9	-1.91132	0.00182062	Down
AGAP2	1.07171	5.58843e-51	Up
TSPAN31	4.67389	4.03778e-16	Up
CYP27B1	1.24659	6.69391e-07	Up
METTL1	-1.31021	0.00772841	Down
EEF1AKMT3	-1.31021	0.00772841	Down
CTDSP2	1.07787	5.49209e-31	Up
SLC16A7	3.33516	4.93169e-117	Up
TAFA2	1.8546	8.97131e-47	Up
USP15	1.11069	0.00451585	Up
MON2	1.68574	0.000168863	Up
AVPR1A	1.12214	2.68868e-18	Up
DPY19L2	1.25688	2.32965e-05	Up
SRGAP1	-1.89947	0.000440731	Down
C12orf56	1.32193	1.99638e-31	Up
XPOT	-1.13276	0.0173009	Down
RASSF3	1.25867	9.64626e-09	Up
TBC1D30	1.06879	1.00602e-07	Up
LEMD3	1.84483	0.00140626	Up
MSRB3	1.20003	1.20153e-22	Up
HMGA2	-1.73027	0.000837158	Down
TMBIM4	-1.45643	0.00503601	Down
IRAK3	2.69905	3.39011e-41	Up
HELB	2.48239	0.0418184	Up
GRIP1	-1.0699	0.0116534	Down
MDM1	-4.59495	0.00339237	Down
NUP107	-1.02915	0.000598986	Down
CPM	1.31813	7.00479e-12	Up
CPSF6	1.0635	0.00215388	Down
MYRFL	-1.11003	1.03866e-06	Down
CNOT2	1.52001	1.48464e-05	Up
PTPRR	1.46435	1.75784e-06	Up
TSPAN8	1.07735	4.01025e-05	Up
LGR5	1.07735	4.01025e-05	Up
ZFC3H1	-1.66742	0.0372757	Down
THAP2	-1.66742	0.0372757	Down
TPH2	1.1889	0.0217153	Up
TRHDE	1.36607	4.41858e-12	Up
KCNC2	1.09627	2.62542e-20	Up
PHLDA1	1.20178	0.000232567	Up
BBS10	-2.41504	0.0431314	Down
OSBPL8	-1.97473	0.0291881	Down
E2F7	1.31813	0.00439531	Up
NAV3	1.2946	3.7353e-10	Up
SYT1	3.51101	1.07277e-29	Up
PAWR	-2.59946	0.00240526	Down
OTOGL	1.45717	0.00773049	Up
MYF6	1.25716	9.08939e-26	Up
ACSS3	2.18532	6.59659e-09	Up
PPFIA2	1.07787	1.13883e-09	Up
CCDC59	-1.79518	0.0215734	Down
METTL25	-1.79518	0.0215734	Down
TMTC2	2.00316	3.5047e-06	Up
SLC6A15	1.32423	3.82743e-20	Up
ALX1	1.40441	6.69927e-40	Up
KITLG	1.1997	0.00295649	Up
DUSP6	-1.424	7.62786e-10	Down
POC1B	-1.14073	0.0120068	Down
GALNT4	-1.14073	0.0120068	Down
BTG1	-1.91812	0.012067	Down
NUDT4	1.59653	0.017047	Up
UBE2N	1.26434	0.0365687	Up
MRPL42	2.31022	0.0158937	Up
SOCS2	-1.07602	0.000116617	Down
PLXNC1	1.30201	0.00119816	Up
TMCC3	1.53302	2.76481e-13	Up
NR2C1	1.4664	0.0303127	Up
USP44	2.49148	3.53829e-09	Up
NTN4	-1.6531	0.00135846	Down
CCDC38	-1.83854	0.00401357	Down
AMDHD1	-1.83854	0.00401357	Down
LTA4H	1.3882	6.51525e-05	Up
ELK3	3.32207	1.51841e-10	Up
CDK17	-2.19951	0.002747	Down
CFAP54	1.00415	0.017697	Up
NEDD1	-3.57289	0.000143464	Down
TMPO	-1.53357	0.000565575	Down
ANKS1B	1.41592	6.64385e-10	Up
DEPDC4	-1.41504	0.041411	Down
SCYL2	-1.41504	0.041411	Down
ANO4	1.08099	2.94691e-08	Up
SLC5A8	1.26012	6.25021e-14	Up
UTP20	1.33774	2.03608e-05	Up
ARL1	-1.2402	0.0229814	Down
MYBPC1	1.32117	4.0894e-209	Up
GNPTAB	1.0635	0.0146603	Up
DRAM1	1.09339	7.254e-07	Up
PAH	1.1707	2.60937e-07	Up
C12orf42	-1.04125	0.025893	Down
C12orf73	2.86307	0.0190044	Up
TXNRD1	1.0953	5.28062e-37	Up
EID3	1.0953	5.28062e-37	Up
CHST11	1.1348	0.0361311	Up
SLC41A2	1.53496	0.0321438	Up
ALDH1L2	1.15532	3.58311e-05	Up
APPL2	1.96963	0.00584958	Up
C12orf75	-1.77359	0.0235481	Down
NUAK1	-1.69268	0.0011351	Down
CKAP4	1.09863	0.0190887	Up
TCP11L2	-1.30079	0.0344533	Down
RFX4	1.13294	6.98244e-19	Up
TMEM263	-4.33265	8.08033e-06	Down
MTERF2	1.60965	5.45017e-06	Up
CRY1	-4.14631	0.0013231	Down
BTBD11	-2.35595	0.000819041	Down
PWP1	2.07815	0.0326876	Up
PRDM4	-1.7366	0.00486026	Down
ASCL4	1.68737	6.66184e-11	Up
CMKLR1	1.05269	3.48792e-05	Up
TMEM119	1.0184	8.99608e-08	Up
CORO1C	1.12903	5.53422e-05	Up
SSH1	-4.12433	0.00102041	Down
DAO	-4.12433	0.00102041	Down
USP30	1.77562	0.0342968	Up
ALKBH2	2.19084	0.0271975	Up
UNG	1.00951	0.00073263	Up
ACACB	2.40871	0.00229527	Up
FOXN4	1.25429	3.47277e-05	Up
FAM222A	-2.16227	0.0405374	Down
TRPV4	1.00617	6.09299e-18	Up
TCHP	-1.50779	0.0039769	Down
GIT2	-1.152	0.00252627	Down
ATP2A2	1.29278	0.00403881	Down
ANAPC7	1.29278	0.0209164	Up
ARPC3	-1.76749	4.14191e-06	Down
GPN3	1.30001	0.0411987	Up
FAM216A	1.30001	0.0411987	Up
VPS29	1.65476	5.71048e-08	Up
RAD9B	1.65476	5.71048e-08	Up
PPTC7	-3.68299	0.00126766	Down
HVCN1	1.11352	2.3585e-12	Up
PPP1CC	-1.15645	0.00961826	Down
CUX2	1.05889	0.000156169	Up
PHETA1	2.03161	0.000223134	Up
SH2B3	-3.03505	0.000118001	Down
ATXN2	2.43482	0.0216567	Up
BRAP	-1.68921	0.00108268	Down
ALDH2	-3.03628	6.64991e-27	Up
TMEM116	-2.81876	0.00235042	Down
ERP29	-2.81876	0.00235042	Down
[truncated: 6,294 more rows]
